# Supplementary material for: Beneficial effects of a high-anthocyanin diet versus a Westernized diet on colorectal cancer risk: a systematic review
Source: Front Immunol. 2026 Feb 12;17:1736018. doi: 10.3389/fimmu.2026.1736018 (PMC12935606; doi:10.3389/fimmu.2026.1736018)
Supplement: Supplementary file 1 [file DataSheet1.xlsx]

## Sheet: Identification (n=174)
PMID	Title	Authors	Journal/Book	Publication Year	DOI	Base de datos	Fecha	Ecuación de busqueda
34679735	Anthocyanins in Colorectal Cancer Prevention Review	Shi N, Chen X, Chen T.	Antioxidants (Basel)	2021	10.3390/antiox10101600	Pubmed	2024-05-18	Anthocyanins AND prevention AND "colorectal cancer"
31830892	The Prevention and Inhibition Effect of Anthocyanins on Colorectal Cancer	Zhao X, Feng P, He W, Du X, Chen C, Suo L, Liang M, Zhang N, Na A, Zhang Y.	Curr Pharm Des	2019	10.2174/1381612825666191212105145	Pubmed	2024-05-18	Anthocyanins AND prevention AND "colorectal cancer"
28799785	Anthocyanins/anthocyanidins and colorectal cancer: What is behind the scenes?	de Sousa Moraes LF, Sun X, Peluzio MDCG, Zhu MJ.	Crit Rev Food Sci Nutr	2019	10.1080/10408398.2017.1357533	Pubmed	2024-05-18	Anthocyanins AND prevention AND "colorectal cancer"
33359264	Chemopreventive effects of anthocyanins on colorectal and breast cancer: A review	Bars-Cortina D, Sakhawat A, Piñol-Felis C, Motilva MJ.	Semin Cancer Biol	2022	10.1016/j.semcancer.2020.12.013	Pubmed	2024-05-18	Anthocyanins AND prevention AND "colorectal cancer"
37316089	The preventive and therapeutic effects of anthocyanins on colorectal cancer: A comprehensive review based on up-to-date experimental studies	Nascimento RPD, Machado APDF.	Food Res Int	2023	10.1016/j.foodres.2023.113028	Pubmed	2024-05-18	Anthocyanins AND prevention AND "colorectal cancer"
37481200	Targeting beta-catenin signaling for prevention of colorectal cancer - Nutraceutical, drug, and dietary options	Iloki Assanga SB, Lewis Luján LM, McCarty MF.	Eur J Pharmacol	2023	10.1016/j.ejphar.2023.175898	Pubmed	2024-05-18	Anthocyanins AND prevention AND "colorectal cancer"
31281255	Anthocyanins in Colorectal Cancer Prevention. A Systematic Review of the Literature in Search of Molecular Oncotargets	Medic N, Tramer F, Passamonti S.	Front Pharmacol	2019	10.3389/fphar.2019.00675	Pubmed	2024-05-18	Anthocyanins AND prevention AND "colorectal cancer"
36364779	Flavonoid Intake in Relation to Colorectal Cancer Risk and Blood Bacterial DNA	Speciani MC, Cintolo M, Marino M, Oren M, Fiori F, Gargari G, Riso P, Ciafardini C, Mascaretti F, Parpinel M, Airoldi A, Vangeli M, Leone P, Cantù P, Lagiou P, Del Bo' C, Vecchi M, Carnevali P, Oreggia B, Guglielmetti S, Bonzi R, Bonato G, Ferraroni M, La Vecchia C, Penagini R, Mutignani M, Rossi M.	Nutrients	2022	10.3390/nu14214516	Pubmed	2024-05-18	Anthocyanins AND prevention AND "colorectal cancer"
30589398	Anthocyanin Consumption and Risk of Colorectal Cancer: A Meta-Analysis of Observational Studies	Wang X, Yang DY, Yang LQ, Zhao WZ, Cai LY, Shi HP.	J Am Coll Nutr	2019	10.1080/07315724.2018.1531084	Pubmed	2024-05-18	Anthocyanins AND prevention AND "colorectal cancer"
34444893	Punicalagin in Cancer Prevention-Via Signaling Pathways Targeting	Berdowska I, Matusiewicz M, Fecka I.	Nutrients	2021	10.3390/nu13082733	Pubmed	2024-05-18	Anthocyanins AND prevention AND "colorectal cancer"
31796466	Chemoprevention of Colorectal Cancer by Anthocyanidins and Mitigation of Metabolic Shifts Induced by Dysbiosis of the Gut Microbiome	Mudd AM, Gu T, Munagala R, Jeyabalan J, Egilmez NK, Gupta RC.	Cancer Prev Res (Phila)	2020	10.1158/1940-6207.CAPR-19-0362	Pubmed	2024-05-18	Anthocyanins AND prevention AND "colorectal cancer"
31331573	Dietary intake of polyphenols and risk of colorectal cancer and adenoma-A case-control study from Iran	Bahrami A, Jafari S, Rafiei P, Beigrezaei S, Sadeghi A, Hekmatdoost A, Rashidkhani B, Hejazi E.	Complement Ther Med	2019	10.1016/j.ctim.2019.04.011	Pubmed	2024-05-18	Anthocyanins AND prevention AND "colorectal cancer"
37764756	Hibiscus Anthocyanins Extracts Induce Apoptosis by Activating AMP-Activated Protein Kinase in Human Colorectal Cancer Cells	Tsai MC, Chen CC, Tseng TH, Chang YC, Lin YJ, Tsai IN, Wang CC, Wang CJ.	Nutrients	2023	10.3390/nu15183972	Pubmed	2024-05-18	Anthocyanins AND prevention AND "colorectal cancer"
36056948	Sirtuin1 (SIRT1) is involved in the anticancer effect of black raspberry anthocyanins in colorectal cancer	Chen L, Li M, Zhou H, Liu Y, Pang W, Ma T, Niu C, Yang Z, Chang AK, Li X, Bi X.	Eur J Nutr	2023	10.1007/s00394-022-02989-7	Pubmed	2024-05-18	Anthocyanins AND prevention AND "colorectal cancer"
37764678	Inflammatory and Metabolic Biomarker Assessment in a Randomized Presurgical Trial of Curcumin and Anthocyanin Supplements in Patients with Colorectal Adenomas	Macis D, Briata IM, D'Ecclesiis O, Johansson H, Aristarco V, Buttiron Webber T, Oppezzi M, Gandini S, Bonanni B, DeCensi A.	Nutrients	2023	10.3390/nu15183894	Pubmed	2024-05-18	Anthocyanins AND prevention AND "colorectal cancer"
38446808	The Role of Anthocyanins in Alleviating Intestinal Diseases: A Mini Review	Liu Y, Fernandes I, Mateus N, Oliveira H, Han F.	J Agric Food Chem	2024	10.1021/acs.jafc.3c07741	Pubmed	2024-05-18	Anthocyanins AND prevention AND "colorectal cancer"
31763724	Upregulation of DKK3 by miR-483-3p plays an important role in the chemoprevention of colorectal cancer mediated by black raspberry anthocyanins	Guo J, Yang Z, Zhou H, Yue J, Mu T, Zhang Q, Bi X.	Mol Carcinog	2020	10.1002/mc.23138	Pubmed	2024-05-18	Anthocyanins AND prevention AND "colorectal cancer"
29494510	Functional Anthocyanin-Rich Sausages Diminish Colorectal Cancer in an Animal Model and Reduce Pro-Inflammatory Bacteria in the Intestinal Microbiota	Fernández J, García L, Monte J, Villar CJ, Lombó F.	Genes (Basel)	2018	10.3390/genes9030133	Pubmed	2024-05-18	Anthocyanins AND prevention AND "colorectal cancer"
30375302	Up-regulation of miR-24-1-5p is involved in the chemoprevention of colorectal cancer by black raspberry anthocyanins	Zhang H, Guo J, Mao L, Li Q, Guo M, Mu T, Zhang Q, Bi X.	Br J Nutr	2019	10.1017/S0007114518003136	Pubmed	2024-05-18	Anthocyanins AND prevention AND "colorectal cancer"
30136591	An update on dietary consideration in inflammatory bowel disease: anthocyanins and more	Farzaei MH, El-Senduny FF, Momtaz S, Parvizi F, Iranpanah A, Tewari D, Naseri R, Abdolghaffari AH, Rezaei N.	Expert Rev Gastroenterol Hepatol	2018	10.1080/17474124.2018.1513322	Pubmed	2024-05-18	Anthocyanins AND prevention AND "colorectal cancer"
36045438	Modification of Diet to Reduce the Stemness and Tumorigenicity of Murine and Human Intestinal Cells	May S, Greenow KR, Higgins AT, Derrick AV, Taylor E, Pan P, Konstantinou M, Nixon C, Wooley TE, Sansom OJ, Wang LS, Parry L.	Mol Nutr Food Res	2022	10.1002/mnfr.202200234	Pubmed	2024-05-18	Anthocyanins AND prevention AND "colorectal cancer"
33016000	Anthocyanins from Aronia melanocarpa Induce Apoptosis in Caco-2 Cells through Wnt/β-Catenin Signaling Pathway	Wei J, Yu W, Hao R, Fan J, Gao J.	Chem Biodivers	2020	10.1002/cbdv.202000654	Pubmed	2024-05-18	Anthocyanins AND prevention AND "colorectal cancer"
38004099	The Role of Cyanidin-3-O-glucoside in Modulating Oxaliplatin Resistance by Reversing Mesenchymal Phenotype in Colorectal Cancer	Kurter H, Basbinar Y, Ellidokuz H, Calibasi-Kocal G.	Nutrients	2023	10.3390/nu15224705	Pubmed	2024-05-18	Anthocyanins AND prevention AND "colorectal cancer"
34926717	Berry anthocyanidins inhibit intestinal polyps and colon tumors by modulation of Src, EGFR and the colon inflammatory environment	Mudd AM, Gu T, Munagala R, Jeyabalan J, Fraig M, Egilmez NK, Gupta RC.	Oncoscience	2021	10.18632/oncoscience.548	Pubmed	2024-05-18	Anthocyanins AND prevention AND "colorectal cancer"
34681684	A Presurgical Study of Curcumin Combined with Anthocyanin Supplements in Patients with Colorectal Adenomatous Polyps	Briata IM, Paleari L, Rutigliani M, Petrera M, Caviglia S, Romagnoli P, Libera MD, Oppezzi M, Puntoni M, Siri G, Lazzeroni M, Howells L, Singh R, Brown K, DeCensi A.	Int J Mol Sci	2021	10.3390/ijms222011024	Pubmed	2024-05-18	Anthocyanins AND prevention AND "colorectal cancer"
35419306	Protocatechuic Acid, a Gut Bacterial Metabolite of Black Raspberries, Inhibits Adenoma Development and Alters Gut Microbiome Profiles in Apc (Min/+) Mice	Dong A, Lin CW, Echeveste CE, Huang YW, Oshima K, Yearsley M, Chen X, Yu J, Wang LS.	J Cancer Prev	2022	10.15430/JCP.2022.27.1.50	Pubmed	2024-05-18	Anthocyanins AND prevention AND "colorectal cancer"
PMID	Title	Authors	Journal/Book	Publication Year	DOI	Base de Datos	Fecha	Ecuación de busqueda
37764678	Inflammatory and Metabolic Biomarker Assessment in a Randomized Presurgical Trial of Curcumin and Anthocyanin Supplements in Patients with Colorectal Adenomas	Macis D.; Briata I.M.; D’Ecclesiis O.; Johansson H.; Aristarco V.; Buttiron Webber T.; Oppezzi M.; Gandini S.; Bonanni B.; DeCensi A.	Nutrients	2023	10.3390/nu15183894	Scopus	2024-05-18	Anthocyanins AND prevention AND "colorectal cancer"
	Aronia melanocarpa Elliot anthocyanins inhibit colon cancer by regulating glutamine metabolism	Yu W.; Gao J.; Hao R.; Zhang C.; Liu H.; Fan J.; Wei J.	Food Bioscience	2021	10.1016/j.fbio.2021.100910	Scopus	2024-05-18	Anthocyanins AND prevention AND "colorectal cancer"
38446808	The Role of Anthocyanins in Alleviating Intestinal Diseases: A Mini Review	Liu Y.; Fernandes I.; Mateus N.; Oliveira H.; Han F.	Journal of Agricultural and Food Chemistry	2024	10.1021/acs.jafc.3c07741	Scopus	2024-05-18	Anthocyanins AND prevention AND "colorectal cancer"
	Flavonoid-based nanomedicines to target tumor microenvironment	Talib W.H.; Abuawad A.; Thiab S.; Alshweiat A.; Mahmod A.I.	OpenNano	2022	10.1016/j.onano.2022.100081	Scopus	2024-05-18	Anthocyanins AND prevention AND "colorectal cancer"
28799785	Anthocyanins/anthocyanidins and colorectal cancer: What is behind the scenes?	de Sousa Moraes L.F.; Sun X.; Peluzio M.D.C.G.; Zhu M.-J.	Critical Reviews in Food Science and Nutrition	2019	10.1080/10408398.2017.1357533	Scopus	2024-05-18	Anthocyanins AND prevention AND "colorectal cancer"
	Anthocyanins in colorectal cancer prevention. A systematic review of the literature in search of molecular oncotargets	Medic N.; Tramer F.; Passamonti S.	Frontiers in Pharmacology	2019	10.3389/fphar.2019.00675	Scopus	2024-05-18	Anthocyanins AND prevention AND "colorectal cancer"
36087269	Cancer and apoptosis: The apoptotic activity of plant and marine natural products and their potential as targeted cancer therapeutics	Chaudhry G.-E.-S.; Md Akim A.; Sung Y.Y.; Sifzizul T.M.T.	Frontiers in Pharmacology	2022	10.3389/fphar.2022.842376	Scopus	2024-05-18	Anthocyanins AND prevention AND "colorectal cancer"
31087338	Natural flavonoids for the prevention of colon cancer: A comprehensive review of preclinical and clinical studies	Afshari K.; Haddadi N.-S.; Haj-Mirzaian A.; Farzaei M.H.; Rohani M.M.; Akramian F.; Naseri R.; Sureda A.; Ghanaatian N.; Abdolghaffari A.H.	Journal of Cellular Physiology	2019	10.1002/jcp.28777	Scopus	2024-05-18	Anthocyanins AND prevention AND "colorectal cancer"
33359264	Chemopreventive effects of anthocyanins on colorectal and breast cancer: A review	Bars-Cortina D.; Sakhawat A.; Piñol-Felis C.; Motilva M.-J.	Seminars in Cancer Biology	2022	10.1016/j.semcancer.2020.12.013	Scopus	2024-05-18	Anthocyanins AND prevention AND "colorectal cancer"
	Anthocyanins in colorectal cancer prevention review	Shi N.; Chen X.; Chen T.	Antioxidants	2021	10.3390/antiox10101600	Scopus	2024-05-18	Anthocyanins AND prevention AND "colorectal cancer"
33486151	Ex vivo fecal fermentation of human ileal fluid collected after raspberry consumption modifies (poly)phenolics and modulates genoprotective effects in colonic epithelial cells	Dobani S.; Latimer C.; McDougall G.J.; Allwood J.W.; Pereira-Caro G.; Moreno-Rojas J.M.; Ternan N.G.; Pourshahidi L.K.; Lawther R.; Tuohy K.M.; Del Rio D.; O'Connor G.; Rowland I.; Almutairi T.M.; Crozier A.; Gill C.I.R.	Redox Biology	2021	10.1016/j.redox.2021.101862	Scopus	2024-05-18	Anthocyanins AND prevention AND "colorectal cancer"
	Black chokeberry (Aronia melanocarpa)	Pietowska K.; Aebisher D.; Galiniak S.; Podgórski R.; Bartusik-Aebisher D.	The Biochemical Guide to Medicinal Plants	2020		Scopus	2024-05-18	Anthocyanins AND prevention AND "colorectal cancer"
36179643	Chemopreventive and therapeutic properties of anthocyanins in breast cancer: A comprehensive review	Li W.; Peng C.; Zhaojie L.; Wei W.	Nutrition Research	2022	10.1016/j.nutres.2022.08.005	Scopus	2024-05-18	Anthocyanins AND prevention AND "colorectal cancer"
30136591	An update on dietary consideration in inflammatory bowel disease: anthocyanins and more	Farzaei M.H.; El-Senduny F.F.; Momtaz S.; Parvizi F.; Iranpanah A.; Tewari D.; Naseri R.; Abdolghaffari A.H.; Rezaei N.	Expert Review of Gastroenterology and Hepatology	2018	10.1080/17474124.2018.1513322	Scopus	2024-05-18	Anthocyanins AND prevention AND "colorectal cancer"
29692252	Epigenetics, nutrition, disease and drug development	Lundstrom K.	Current Drug Discovery Technologies	2019	10.2174/1570163815666180419154954	Scopus	2024-05-18	Anthocyanins AND prevention AND "colorectal cancer"
35820317	Plant-derived bioactive compounds in colon cancer treatment: An updated review	Esmeeta A.; Adhikary S.; Dharshnaa V.; Swarnamughi P.; Ummul Maqsummiya Z.; Banerjee A.; Pathak S.; Duttaroy A.K.	Biomedicine and Pharmacotherapy	2022	10.1016/j.biopha.2022.113384	Scopus	2024-05-18	Anthocyanins AND prevention AND "colorectal cancer"
32178382	Nutraceutical boom in cancer: Inside the labyrinth of reactive oxygen species	Calvani M.; Pasha A.; Favre C.	International Journal of Molecular Sciences	2020	10.3390/ijms21061936	Scopus	2024-05-18	Anthocyanins AND prevention AND "colorectal cancer"
	Grape Processing Waste: Effects on Inflammatory Bowel Disease and Colorectal Cancer	Laurindo L.F.; Direito R.; Bueno Otoboni A.M.M.; Goulart R.A.; Quesada K.; Barbalho S.M.	Food Reviews International	2024	10.1080/87559129.2023.2168281	Scopus	2024-05-18	Anthocyanins AND prevention AND "colorectal cancer"
30375302	Up-regulation of MIR-24-1-5p is involved in the chemoprevention of colorectal cancer by black raspberry anthocyanins	Zhang H.; Guo J.; Mao L.; Li Q.; Guo M.; Mu T.; Zhang Q.; Bi X.	British Journal of Nutrition	2019	10.1017/S0007114518003136	Scopus	2024-05-18	Anthocyanins AND prevention AND "colorectal cancer"
34768930	Delphinidin and its glycosides’ war on cancer: Preclinical perspectives	Sharma A.; Choi H.-K.; Kim Y.-K.; Lee H.-J.	International Journal of Molecular Sciences	2021	10.3390/ijms222111500	Scopus	2024-05-18	Anthocyanins AND prevention AND "colorectal cancer"
31830892	The prevention and inhibition effect of anthocyanins on colorectal cancer	Zhao X.; Feng P.; He W.; Du X.; Chen C.; Suo L.; Liang M.; Zhang N.; Na A.; Zhang Y.	Current Pharmaceutical Design	2019	10.2174/1381612825666191212105145	Scopus	2024-05-18	Anthocyanins AND prevention AND "colorectal cancer"
38417241	Rubus Occidentalis and its bioactive compounds against cancer: From molecular mechanisms to translational advances	Wang G.; Su H.; Guo Z.; Li H.; Jiang Z.; Cao Y.; Li C.	Phytomedicine	2024	10.1016/j.phymed.2023.155029	Scopus	2024-05-18	Anthocyanins AND prevention AND "colorectal cancer"
32633239	Comparison of phenolic compounds, antioxidant and cytotoxic activity of extracts prepared from Japanese quince (Chaenomeles japonica L.) leaves	Chojnacka K.; Sosnowska D.; Polka D.; Owczarek K.; Gorlach-Lira K.; Oliveira De Verasa B.; Lewandowska U.	Journal of Physiology and Pharmacology	2020	10.26402/jpp.2020.2.05	Scopus	2024-05-18	Anthocyanins AND prevention AND "colorectal cancer"
36125704	Date Palm as Source of Nutraceuticals for Health Promotion: a Review	Al-Okbi S.Y.	Current Nutrition Reports	2022	10.1007/s13668-022-00437-w	Scopus	2024-05-18	Anthocyanins AND prevention AND "colorectal cancer"
37481200	Targeting beta-catenin signaling for prevention of colorectal cancer – Nutraceutical, drug, and dietary options	Iloki Assanga S.B.; Lewis Luján L.M.; McCarty M.F.	European Journal of Pharmacology	2023	10.1016/j.ejphar.2023.175898	Scopus	2024-05-18	Anthocyanins AND prevention AND "colorectal cancer"
33933637	Chemoprevention and therapeutic role of essential oils and phenolic compounds: Modeling tumor microenvironment in glioblastoma	Magalhães M.; Manadas B.; Efferth T.; Cabral C.	Pharmacological Research	2021	10.1016/j.phrs.2021.105638	Scopus	2024-05-18	Anthocyanins AND prevention AND "colorectal cancer"
	Cruciferous Vegetables and Their Bioactive Metabolites: From Prevention to Novel Therapies of Colorectal Cancer	Aǧagündüz D.; Şahin T.O.; Yilmaz B.; Ekenci K.D.; Duyar Özer S.; Capasso R.	Evidence-based Complementary and Alternative Medicine	2022	10.1155/2022/1534083	Scopus	2024-05-18	Anthocyanins AND prevention AND "colorectal cancer"
	miR-338-5p/SIRT1 signaling pathway involved in black raspberry anthocyanin colorectal cancer chemoprevention; [黑树莓花青素靶向调控miR-338-5p/SIRT1相关信号通路对结直肠癌的化学预防作用]	Guo J.; Mao L.-P.; Li Q.-Q.; Zhang Q.-H.; Li X.-L.; Bi X.-L.	Chinese Traditional and Herbal Drugs	2018	10.7501/j.issn.0253-2670.2018.04.016	Scopus	2024-05-18	Anthocyanins AND prevention AND "colorectal cancer"
	The Pleiotropic Effects of Gut Microbiota in Colorectal Cancer Progression: How to Turn Foes into Friends	Tardito S.; Matis S.; Benelli R.	Cancers	2023	10.3390/cancers15030916	Scopus	2024-05-18	Anthocyanins AND prevention AND "colorectal cancer"
35549878	Exploring the Anticancer Potentials of Polyphenols: A Comprehensive Review of Patents in the Last Five Years	Gupta N.; Singh S.; Chauhan D.; Srivastava R.; Singh V.K.	Recent Patents on Anti-Cancer Drug Discovery	2023	10.2174/1574892817666220512220036	Scopus	2024-05-18	Anthocyanins AND prevention AND "colorectal cancer"
32911639	Chemopreventive effect of dietary anthocyanins against gastrointestinal cancers: A review of recent advances and perspectives	Dharmawansa K.V.S.; Hoskin D.W.; Vasantha Rupasinghe H.P.	International Journal of Molecular Sciences	2020	10.3390/ijms21186555	Scopus	2024-05-18	Anthocyanins AND prevention AND "colorectal cancer"
31763724	Upregulation of DKK3 by miR-483-3p plays an important role in the chemoprevention of colorectal cancer mediated by black raspberry anthocyanins	Guo J.; Yang Z.; Zhou H.; Yue J.; Mu T.; Zhang Q.; Bi X.	Molecular Carcinogenesis	2020	10.1002/mc.23138	Scopus	2024-05-18	Anthocyanins AND prevention AND "colorectal cancer"
	Bioactive Compounds of Winery by-products: Extraction Techniques and their Potential Health Benefits	Chakka A.K.; Babu A.S.	Applied Food Research	2022	10.1016/j.afres.2022.100058	Scopus	2024-05-18	Anthocyanins AND prevention AND "colorectal cancer"
34444893	Punicalagin in cancer prevention—Via signaling pathways targeting	Berdowska I.; Matusiewicz M.; Fecka I.	Nutrients	2021	10.3390/nu13082733	Scopus	2024-05-18	Anthocyanins AND prevention AND "colorectal cancer"
	Effects of Medicinal Plants and Phytochemicals in Nrf2 Pathways during Inflammatory Bowel Diseases and Related Colorectal Cancer: A Comprehensive Review	Laurindo L.F.; de Maio M.C.; Minniti G.; de Góes Corrêa N.; Barbalho S.M.; Quesada K.; Guiguer E.L.; Sloan K.P.; Detregiachi C.R.P.; Araújo A.C.; de Alvares Goulart R.	Metabolites	2023	10.3390/metabo13020243	Scopus	2024-05-18	Anthocyanins AND prevention AND "colorectal cancer"
	Multiple Cancer Combating by Natural Bioactives: A Review	Singh A.; Mishra R.; Mazumder A.; Mazumder R.; Tiwari P.	Current Cancer Therapy Reviews	2022	10.2174/1573394718666220820114240	Scopus	2024-05-18	Anthocyanins AND prevention AND "colorectal cancer"
36642873	Therapeutic Potential of Herbal Medicine against Non-alcoholic Fatty Liver Disease	Pourali G.; Hosseini Z.S.; Maftooh M.; Nazari E.; Khazaei M.; Nassiri M.; Hassanian S.M.; Ghayour-Mobarhan M.; Ferns G.A.; Kiani M.A.; Avan A.	Current Drug Targets	2023	10.2174/1389450124666230113150116	Scopus	2024-05-18	Anthocyanins AND prevention AND "colorectal cancer"
36045438	Modification of Diet to Reduce the Stemness and Tumorigenicity of Murine and Human Intestinal Cells	May S.; Greenow K.R.; Higgins A.T.; Derrick A.V.; Taylor E.; Pan P.; Konstantinou M.; Nixon C.; Wooley T.E.; Sansom O.J.; Wang L.-S.; Parry L.	Molecular Nutrition and Food Research	2022	10.1002/mnfr.202200234	Scopus	2024-05-18	Anthocyanins AND prevention AND "colorectal cancer"
34681684	A presurgical study of curcumin combined with anthocyanin supplements in patients with colorectal adenomatous polyps	Briata I.M.; Paleari L.; Rutigliani M.; Petrera M.; Caviglia S.; Romagnoli P.; Libera M.D.; Oppezzi M.; Puntoni M.; Siri G.; Lazzeroni M.; Howells L.; Singh R.; Brown K.; Decensi A.	International Journal of Molecular Sciences	2021	10.3390/ijms222011024	Scopus	2024-05-18	Anthocyanins AND prevention AND "colorectal cancer"
33016000	Anthocyanins from Aronia melanocarpa Induce Apoptosis in Caco-2 Cells through Wnt/β-Catenin Signaling Pathway	Wei J.; Yu W.; Hao R.; Fan J.; Gao J.	Chemistry and Biodiversity	2020	10.1002/cbdv.202000654	Scopus	2024-05-18	Anthocyanins AND prevention AND "colorectal cancer"
37764756	Hibiscus Anthocyanins Extracts Induce Apoptosis by Activating AMP-Activated Protein Kinase in Human Colorectal Cancer Cells	Tsai M.-C.; Chen C.-C.; Tseng T.-H.; Chang Y.-C.; Lin Y.-J.; Tsai I.-N.; Wang C.-C.; Wang C.-J.	Nutrients	2023	10.3390/nu15183972	Scopus	2024-05-18	Anthocyanins AND prevention AND "colorectal cancer"
32503160	Bioactive compounds and their effect on blood pressure—A review	Malinowski B.; Leighton R.I.F.; Hill C.G.; Szandorowski P.; Wiciński M.	Nutrients	2020	10.3390/nu12061659	Scopus	2024-05-18	Anthocyanins AND prevention AND "colorectal cancer"
	Vinegar of andean berries (Vaccinium meridionale sw): Antioxidant and antiproliferative activity in colon cancer cells sw480; [Vinagre de bayas andinas (Vaccinium meridionale sw): actividad antioxidante y antiproliferativa en células de cáncer de colón sw480]	Zapata Vahos I.C.; Ochoa Agudelo S.; Alzate Arbeláez A.F.; Zapata Zapata A.D.; Rojano B.A.	Vitae	2019	10.17533/udea.vitae.v26n3a02	Scopus	2024-05-18	Anthocyanins AND prevention AND "colorectal cancer"
	The Therapeutic Potential of Anthocyanins: Current Approaches Based on Their Molecular Mechanism of Action	Salehi B.; Sharifi-Rad J.; Cappellini F.; Reiner Z.; Zorzan D.; Imran M.; Sener B.; Kilic M.; El-Shazly M.; Fahmy N.M.; Al-Sayed E.; Martorell M.; Tonelli C.; Petroni K.; Docea A.O.; Calina D.; Maroyi A.	Frontiers in Pharmacology	2020	10.3389/fphar.2020.01300	Scopus	2024-05-18	Anthocyanins AND prevention AND "colorectal cancer"
	A mediterranean diet mix has chemopreventive effects in a murine model of colorectal cancer modulating apoptosis and the gut microbiota	Piazzi G.; Prossomariti A.; Baldassarre M.; Montagna C.; Vitaglione P.; Fogliano V.; Biagi E.; Candela M.; Brigidi P.; Balbi T.; Munarini A.; Belluzzi A.; Pariali M.; Bazzoli F.; Ricciardiello L.	Frontiers in Oncology	2019	10.3389/fonc.2019.00140	Scopus	2024-05-18	Anthocyanins AND prevention AND "colorectal cancer"
	Functional anthocyanin-rich sausages diminish colorectal cancer in an animal model and reduce pro-inflammatory bacteria in the intestinal microbiota	Fernández J.; García L.; Monte J.; Villar C.J.; Lombó F.	Genes	2018	10.3390/genes9030133	Scopus	2024-05-18	Anthocyanins AND prevention AND "colorectal cancer"
30589398	Anthocyanin Consumption and Risk of Colorectal Cancer: A Meta-Analysis of Observational Studies	Wang X.; Yang D.-Y.; Yang L.-Q.; Zhao W.-Z.; Cai L.-Y.; Shi H.-P.	Journal of the American College of Nutrition	2019	10.1080/07315724.2018.1531084	Scopus	2024-05-18	Anthocyanins AND prevention AND "colorectal cancer"
PMID	Title	Authors	Journal/Book	Publication Year	DOI	Base de Datos	Fecha	Ecuación de busqueda
31315227	Gut Microbiome: Profound Implications for Diet and Disease	Hills RD Jr, Pontefract BA, Mishcon HR, Black CA, Sutton SC, Theberge CR.	Nutrients	2019	10.3390/nu11071613	Pubmed	2024-05-18	"Western diet" AND "colorectal cancer" AND effect
32086499	Early-onset colorectal cancer: initial clues and current views	Hofseth LJ, Hebert JR, Chanda A, Chen H, Love BL, Pena MM, Murphy EA, Sajish M, Sheth A, Buckhaults PJ, Berger FG.	Nat Rev Gastroenterol Hepatol	2020	10.1038/s41575-019-0253-4	Pubmed	2024-05-18	"Western diet" AND "colorectal cancer" AND effect
33219329	Rising incidence of early-onset colorectal cancer - a call to action	Akimoto N, Ugai T, Zhong R, Hamada T, Fujiyoshi K, Giannakis M, Wu K, Cao Y, Ng K, Ogino S.	Nat Rev Clin Oncol	2021	10.1038/s41571-020-00445-1	Pubmed	2024-05-18	"Western diet" AND "colorectal cancer" AND effect
33401525	Dietary Factors Modulating Colorectal Carcinogenesis	Vernia F, Longo S, Stefanelli G, Viscido A, Latella G.	Nutrients	2021	10.3390/nu13010143	Pubmed	2024-05-18	"Western diet" AND "colorectal cancer" AND effect
37151876	Berberine inhibits high fat diet-associated colorectal cancer through modulation of the gut microbiota-mediated lysophosphatidylcholine	Chen H, Ye C, Wu C, Zhang J, Xu L, Wang X, Xu C, Zhang J, Guo Y, Yao Q.	Int J Biol Sci	2023	10.7150/ijbs.81824	Pubmed	2024-05-18	"Western diet" AND "colorectal cancer" AND effect
31815647	Fecal microbiome as determinant of the effect of diet on colorectal cancer risk: comparison of meat-based versus pesco-vegetarian diets (the MeaTIc study)	Sofi F, Dinu M, Pagliai G, Pierre F, Gueraud F, Bowman J, Gerard P, Longo V, Giovannelli L, Caderni G, de Filippo C.	Trials	2019	10.1186/s13063-019-3801-x	Pubmed	2024-05-18	"Western diet" AND "colorectal cancer" AND effect
34060626	Western lifestyle as a driver of dysbiosis in colorectal cancer	Foegeding NJ, Jones ZS, Byndloss MX.	Dis Model Mech	2021	10.1242/dmm.049051	Pubmed	2024-05-18	"Western diet" AND "colorectal cancer" AND effect
32093192	Consumption of the Total Western Diet Promotes Colitis and Inflammation-Associated Colorectal Cancer in Mice	Benninghoff AD, Hintze KJ, Monsanto SP, Rodriguez DM, Hunter AH, Phatak S, Pestka JJ, Wettere AJV, Ward RE.	Nutrients	2020	10.3390/nu12020544	Pubmed	2024-05-18	"Western diet" AND "colorectal cancer" AND effect
37111185	Sulfur Metabolism of the Gut Microbiome and Colorectal Cancer: The Threat to the Younger Generation	Moon JY, Kye BH, Ko SH, Yoo RN.	Nutrients	2023	10.3390/nu15081966	Pubmed	2024-05-18	"Western diet" AND "colorectal cancer" AND effect
33136160	Comprehensive Assessment of Diet Quality and Risk of Precursors of Early-Onset Colorectal Cancer	Zheng X, Hur J, Nguyen LH, Liu J, Song M, Wu K, Smith-Warner SA, Ogino S, Willett WC, Chan AT, Giovannucci E, Cao Y.	J Natl Cancer Inst	2021	10.1093/jnci/djaa164	Pubmed	2024-05-18	"Western diet" AND "colorectal cancer" AND effect
35757246	Diet as a Risk Factor for Early-Onset Colorectal Adenoma and Carcinoma: A Systematic Review	Carroll KL, Frugé AD, Heslin MJ, Lipke EA, Greene MW.	Front Nutr	2022	10.3389/fnut.2022.896330	Pubmed	2024-05-18	"Western diet" AND "colorectal cancer" AND effect
31655031	Western Diet Promotes Intestinal Colonization by Collagenolytic Microbes and Promotes Tumor Formation After Colorectal Surgery	Gaines S, van Praagh JB, Williamson AJ, Jacobson RA, Hyoju S, Zaborin A, Mao J, Koo HY, Alpert L, Bissonnette M, Weichselbaum R, Gilbert J, Chang E, Hyman N, Zaborina O, Shogan BD, Alverdy JC.	Gastroenterology	2020	10.1053/j.gastro.2019.10.020	Pubmed	2024-05-18	"Western diet" AND "colorectal cancer" AND effect
33172410	Western influenced lifestyle and Kv2.1 association as predicted biomarkers for Tunisian colorectal cancer	Barbirou M, Woldu HG, Sghaier I, Bedoui SA, Mokrani A, Aami R, Mezlini A, Yacoubi-Loueslati B, Tonellato PJ, Bouhaouala-Zahar B.	BMC Cancer	2020	10.1186/s12885-020-07605-7	Pubmed	2024-05-18	"Western diet" AND "colorectal cancer" AND effect
37197882	The Effect of Obesity on Gastrointestinal Disease	Shay JES, Singh A.	Gastroenterol Clin North Am	2023	10.1016/j.gtc.2023.03.008	Pubmed	2024-05-18	"Western diet" AND "colorectal cancer" AND effect
34440829	Anti-Obesity Drug Orlistat Alleviates Western-Diet-Driven Colitis-Associated Colon Cancer via Inhibition of STAT3 and NF-κB-Mediated Signaling	Jin BR, Kim HJ, Sim SA, Lee M, An HJ.	Cells	2021	10.3390/cells10082060	Pubmed	2024-05-18	"Western diet" AND "colorectal cancer" AND effect
35276931	Chewing the Fat with Microbes: Lipid Crosstalk in the Gut	Lemons JMS, Liu L.	Nutrients	2022	10.3390/nu14030573	Pubmed	2024-05-18	"Western diet" AND "colorectal cancer" AND effect
36558431	Dietary Supplementation with Black Raspberries Altered the Gut Microbiome Composition in a Mouse Model of Colitis-Associated Colorectal Cancer, although with Differing Effects for a Healthy versus a Western Basal Diet	Rodriguez DM, Hintze KJ, Rompato G, Wettere AJV, Ward RE, Phatak S, Neal C, Armbrust T, Stewart EC, Thomas AJ, Benninghoff AD.	Nutrients	2022	10.3390/nu14245270	Pubmed	2024-05-18	"Western diet" AND "colorectal cancer" AND effect
35956262	Adherence to the Western, Prudent and Mediterranean Dietary Patterns and Colorectal Cancer Risk: Findings from the Spanish Cohort of the European Prospective Investigation into Cancer and Nutrition (EPIC-Spain)	Castelló A, Rodríguez-Barranco M, Fernández de Larrea N, Jakszyn P, Dorronsoro A, Amiano P, Chirlaque MD, Colorado-Yohar S, Guevara M, Moreno-Iribas C, Pollán M, Sánchez MJ.	Nutrients	2022	10.3390/nu14153085	Pubmed	2024-05-18	"Western diet" AND "colorectal cancer" AND effect
37782382	Combined associations of a healthy lifestyle and body mass index with colorectal cancer recurrence and survival: a cohort study	Barot S, Rantanen P, Nordenvall C, Lindforss U, Hallqvist Everhov Å, Larsson SC, Lindblom A, Liljegren A.	Cancer Causes Control	2024	10.1007/s10552-023-01802-y	Pubmed	2024-05-18	"Western diet" AND "colorectal cancer" AND effect
29582162	Low adherence to the western and high adherence to the mediterranean dietary patterns could prevent colorectal cancer	Castelló A, Amiano P, Fernández de Larrea N, Martín V, Alonso MH, Castaño-Vinyals G, Pérez-Gómez B, Olmedo-Requena R, Guevara M, Fernandez-Tardon G, Dierssen-Sotos T, Llorens-Ivorra C, Huerta JM, Capelo R, Fernández-Villa T, Díez-Villanueva A, Urtiaga C, Castilla J, Jiménez-Moleón JJ, Moreno V, Dávila-Batista V, Kogevinas M, Aragonés N, Pollán M; MCC-Spain researchers.	Eur J Nutr	2019	10.1007/s00394-018-1674-5	Pubmed	2024-05-18	"Western diet" AND "colorectal cancer" AND effect
31428633	A Reasonable Diet Promotes Balance of Intestinal Microbiota: Prevention of Precolorectal Cancer	Huang P, Liu Y.	Biomed Res Int	2019	10.1155/2019/3405278	Pubmed	2024-05-18	"Western diet" AND "colorectal cancer" AND effect
34869313	Dietary Patterns and Associated Microbiome Changes that Promote Oncogenesis	Ibragimova S, Ramachandran R, Ali FR, Lipovich L, Ho SB.	Front Cell Dev Biol	2021	10.3389/fcell.2021.725821	Pubmed	2024-05-18	"Western diet" AND "colorectal cancer" AND effect
31877961	Switching to a Healthy Diet Prevents the Detrimental Effects of Western Diet in a Colitis-Associated Colorectal Cancer Model	Gröschel C, Prinz-Wohlgenannt M, Mesteri I, Karuthedom George S, Trawnicek L, Heiden D, Aggarwal A, Tennakoon S, Baumgartner M, Gasche C, Lang M, Marculescu R, Manhardt T, Schepelmann M, Kallay E.	Nutrients	2019	10.3390/nu12010045	Pubmed	2024-05-18	"Western diet" AND "colorectal cancer" AND effect
37468880	Dietary patterns associated with colorectal cancer risk in the Malaysian population: a case-control study with exploratory factor and regression analysis	Abd Rashid AA, Ashari LS, Shafiee NH, Raja Ali RA, Yeong Yeh L, Shahril MR, Jan Mohamed HJ.	BMC Public Health	2023	10.1186/s12889-023-16283-6	Pubmed	2024-05-18	"Western diet" AND "colorectal cancer" AND effect
30841568	Intake of Red and Processed Meat, Use of Non-Steroid Anti-Inflammatory Drugs, Genetic Variants and Risk of Colorectal Cancer: A Prospective Study of the Danish "Diet, Cancer and Health" Cohort	Andersen V, Halekoh U, Tjønneland A, Vogel U, Kopp TI.	Int J Mol Sci	2019	10.3390/ijms20051121	Pubmed	2024-05-18	"Western diet" AND "colorectal cancer" AND effect
30915275	A Mediterranean Diet Mix Has Chemopreventive Effects in a Murine Model of Colorectal Cancer Modulating Apoptosis and the Gut Microbiota	Piazzi G, Prossomariti A, Baldassarre M, Montagna C, Vitaglione P, Fogliano V, Biagi E, Candela M, Brigidi P, Balbi T, Munarini A, Belluzzi A, Pariali M, Bazzoli F, Ricciardiello L.	Front Oncol	2019	10.3389/fonc.2019.00140	Pubmed	2024-05-18	"Western diet" AND "colorectal cancer" AND effect
38496007	Acceleration of benzo(a)pyrene-induced colon carcinogenesis by Western diet in a rat model of colon cancer	Harris KL, Harris KJ, Banks LD, Adunyah SE, Ramesh A.	Curr Res Toxicol	2024	10.1016/j.crtox.2024.100162	Pubmed	2024-05-18	"Western diet" AND "colorectal cancer" AND effect
34229259	Intake of processed meat, but not sodium, is associated with risk of colorectal cancer: Evidence from a large prospective cohort and two-sample Mendelian randomization	Feng Q, Wong SH, Zheng J, Yang Q, Sung JJ, Tsoi KK.	Clin Nutr	2021	10.1016/j.clnu.2021.05.036	Pubmed	2024-05-18	"Western diet" AND "colorectal cancer" AND effect
29096565	Dietary components that counteract the increased risk of colorectal cancer related to red meat consumption	Sasso A, Latella G.	Int J Food Sci Nutr	2018	10.1080/09637486.2017.1393503	Pubmed	2024-05-18	"Western diet" AND "colorectal cancer" AND effect
36144434	Dietary Efficacy Evaluation by Applying a Prediction Model Using Clinical Fecal Microbiome Data of Colorectal Disease to a Controlled Animal Model from an Obesity Perspective	Seo H, Kwon CO, Park JH, Kang CS, Shin TS, Yang EY, Jung JW, Moon BS, Kim YK.	Microorganisms	2022	10.3390/microorganisms10091833	Pubmed	2024-05-18	"Western diet" AND "colorectal cancer" AND effect
33803094	The Western Dietary Pattern Combined with Vancomycin-Mediated Changes to the Gut Microbiome Exacerbates Colitis Severity and Colon Tumorigenesis	Aardema ND, Rodriguez DM, Van Wettere AJ, Benninghoff AD, Hintze KJ.	Nutrients	2021	10.3390/nu13030881	Pubmed	2024-05-18	"Western diet" AND "colorectal cancer" AND effect
36651990	Substituting meat for mycoprotein reduces genotoxicity and increases the abundance of beneficial microbes in the gut: Mycomeat, a randomised crossover control trial	Farsi DN, Gallegos JL, Koutsidis G, Nelson A, Finnigan TJA, Cheung W, Muñoz-Muñoz JL, Commane DM.	Eur J Nutr	2023	10.1007/s00394-023-03088-x	Pubmed	2024-05-18	"Western diet" AND "colorectal cancer" AND effect
30304680	Colonic Lysine Homocysteinylation Induced by High-Fat Diet Suppresses DNA Damage Repair	Wang D, Zhao R, Qu YY, Mei XY, Zhang X, Zhou Q, Li Y, Yang SB, Zuo ZG, Chen YM, Lin Y, Xu W, Chen C, Zhao SM, Zhao JY.	Cell Rep	2018	10.1016/j.celrep.2018.09.022	Pubmed	2024-05-18	"Western diet" AND "colorectal cancer" AND effect
33550692	Untargeted Metabolomics Reveals Elevated L-Carnitine Metabolism in Pig and Rat Colon Tissue Following Red Versus White Meat Intake	Rombouts C, Van Meulebroek L, De Spiegeleer M, Goethals S, Van Hecke T, De Smet S, De Vos WH, Vanhaecke L.	Mol Nutr Food Res	2021	10.1002/mnfr.202000463	Pubmed	2024-05-18	"Western diet" AND "colorectal cancer" AND effect
36986068	Basal Diet Fed to Recipient Mice Was the Driving Factor for Colitis and Colon Tumorigenesis, despite Fecal Microbiota Transfer from Mice with Severe or Mild Disease	Rodriguez DM, Hintze KJ, Rompato G, Stewart EC, Barton AH, Mortensen-Curtis E, Green PA, Van Wettere AJ, Thomas AJ, Benninghoff AD.	Nutrients	2023	10.3390/nu15061338	Pubmed	2024-05-18	"Western diet" AND "colorectal cancer" AND effect
31818852	Colon Cancer Prevention with Walnuts: A Longitudinal Study in Mice from the Perspective of a Gut Enterotype-like Cluster	Chen Y, Nakanishi M, Bautista EJ, Qendro V, Sodergren E, Rosenberg DW, Weinstock GM.	Cancer Prev Res (Phila)	2020	10.1158/1940-6207.CAPR-19-0273	Pubmed	2024-05-18	"Western diet" AND "colorectal cancer" AND effect
28814486	Serum ghrelin is associated with risk of colorectal adenocarcinomas in the ATBC study	Murphy G, Cross AJ, Dawsey SM, Stanczyk FZ, Kamangar F, Weinstein SJ, Taylor PR, Männistö S, Albanes D, Abnet CC, Freedman ND.	Gut	2018	10.1136/gutjnl-2016-313157	Pubmed	2024-05-18	"Western diet" AND "colorectal cancer" AND effect
31088824	Losartan and Vitamin D Inhibit Colonic Tumor Development in a Conditional Apc-Deleted Mouse Model of Sporadic Colon Cancer	Dougherty U, Mustafi R, Haider HI, Khalil A, Souris JS, Joseph L, Hart J, Konda VJ, Zhang W, Pekow J, Li YC, Bissonnette M.	Cancer Prev Res (Phila)	2019	10.1158/1940-6207.CAPR-18-0380	Pubmed	2024-05-18	"Western diet" AND "colorectal cancer" AND effect
31169292	The nutritional environment determines which and how intestinal stem cells contribute to homeostasis and tumorigenesis	Li W, Zimmerman SE, Peregrina K, Houston M, Mayoral J, Zhang J, Maqbool S, Zhang Z, Cai Y, Ye K, Augenlicht LH.	Carcinogenesis	2019	10.1093/carcin/bgz106	Pubmed	2024-05-18	"Western diet" AND "colorectal cancer" AND effect
31371751	Serum enterolactone concentrations are low in colon but not in rectal cancer patients	Tuomisto A, Nørskov NP, Sirniö P, Väyrynen JP, Mutt SJ, Klintrup K, Mäkelä J, Bach Knudsen KE, Mäkinen MJ, Herzig KH.	Sci Rep	2019	10.1038/s41598-019-47622-6	Pubmed	2024-05-18	"Western diet" AND "colorectal cancer" AND effect
32394670	Anti-Proliferative Activity of Nodosin, a Diterpenoid from Isodon serra, via Regulation of Wnt/β-Catenin Signaling Pathways in Human Colon Cancer Cells	Bae ES, Kim YM, Kim DH, Byun WS, Park HJ, Chin YW, Lee SK.	Biomol Ther (Seoul)	2020	10.4062/biomolther.2020.003	Pubmed	2024-05-18	"Western diet" AND "colorectal cancer" AND effect
PMID	Title	Authors	Journal/Book	Publication Year	DOI	Base de Datos	Fecha	Ecuación de busqueda
33148661	The microbiome and cancer: Creating friendly neighborhoods and removing the foes with in A C	Parida S.; Sharma D.	Cancer Research	2021	10.1158/0008-5472.CAN-20-2629	Scopus	2024-05-18	"Western diet" AND "colorectal cancer" AND effect
30841568	Intake of red and processed meat, use of non-steroid anti-inflammatory drugs, genetic variants and risk of colorectal cancer: A prospective study of the danish “diet, cancer and health” cohort	Andersen V.; Halekoh U.; Tjønneland A.; Vogel U.; Kopp T.I.	International Journal of Molecular Sciences	2019	10.3390/ijms20051121	Scopus	2024-05-18	"Western diet" AND "colorectal cancer" AND effect
36558431	Dietary Supplementation with Black Raspberries Altered the Gut Microbiome Composition in a Mouse Model of Colitis-Associated Colorectal Cancer, although with Differing Effects for a Healthy versus a Western Basal Diet	Rodriguez D.M.; Hintze K.J.; Rompato G.; Wettere A.J.V.; Ward R.E.; Phatak S.; Neal C.; Armbrust T.; Stewart E.C.; Thomas A.J.; Benninghoff A.D.	Nutrients	2022	10.3390/nu14245270	Scopus	2024-05-18	"Western diet" AND "colorectal cancer" AND effect
34611475	Opposing effects of BRCA1 mRNA expression on patient survival in breast and colorectal cancer and variations among African American, Asian, and younger patients	Leaf S.; Carlsen L.; El-Deiry W.S.	Oncotarget	2021	10.18632/ONCOTARGET.28082	Scopus	2024-05-18	"Western diet" AND "colorectal cancer" AND effect
	Diet as a Risk Factor for Early-Onset Colorectal Adenoma and Carcinoma: A Systematic Review	Carroll K.L.; Frugé A.D.; Heslin M.J.; Lipke E.A.; Greene M.W.	Frontiers in Nutrition	2022	10.3389/fnut.2022.896330	Scopus	2024-05-18	"Western diet" AND "colorectal cancer" AND effect
31185112	Pediatric anti-inflammatory diet	Mascarenhas M.R.	Pediatric Annals	2019	10.3928/19382359-20190515-02	Scopus	2024-05-18	"Western diet" AND "colorectal cancer" AND effect
31027304	Xenobiotics formed during food processing: Their relation with the intestinal microbiota and colorectal cancer	Nogacka A.M.; Gómez-Martín M.; Suárez A.; González-Bernardo O.; de los Reyes-Gavilán C.G.; González S.	International Journal of Molecular Sciences	2019	10.3390/ijms20080051	Scopus	2024-05-18	"Western diet" AND "colorectal cancer" AND effect
31816977	Dietary factors in the control of gut homeostasis, intestinal stem cells, and colorectal cancer	Francescangeli F.; De Angelis M.L.; Zeuner A.	Nutrients	2019	10.3390/nu11122936	Scopus	2024-05-18	"Western diet" AND "colorectal cancer" AND effect
	Basal Diet Fed to Recipient Mice Was the Driving Factor for Colitis and Colon Tumorigenesis, despite Fecal Microbiota Transfer from Mice with Severe or Mild Disease	Rodriguez D.M.; Hintze K.J.; Rompato G.; Stewart E.C.; Barton A.H.; Mortensen-Curtis E.; Green P.A.; Van Wettere A.J.; Thomas A.J.; Benninghoff A.D.	Nutrients	2023	10.3390/nu15061338	Scopus	2024-05-18	"Western diet" AND "colorectal cancer" AND effect
34440829	Anti‐obesity drug orlistat alleviates western‐diet‐driven colitis‐associated colon cancer via inhibition of stat3 and nf‐κb‐mediated signaling	Jin B.-R.; Kim H.-J.; Sim S.-A.; Lee M.; An H.-J.	Cells	2021	10.3390/cells10082060	Scopus	2024-05-18	"Western diet" AND "colorectal cancer" AND effect
	Dietary Efficacy Evaluation by Applying a Prediction Model Using Clinical Fecal Microbiome Data of Colorectal Disease to a Controlled Animal Model from an Obesity Perspective	Seo H.; Kwon C.-O.; Park J.-H.; Kang C.-S.; Shin T.-S.; Yang E.-Y.; Jung J.W.; Moon B.-S.; Kim Y.-K.	Microorganisms	2022	10.3390/microorganisms10091833	Scopus	2024-05-18	"Western diet" AND "colorectal cancer" AND effect
31815647	Fecal microbiome as determinant of the effect of diet on colorectal cancer risk: Comparison of meat-based versus pesco-vegetarian diets (the MeaTIc study)	Sofi F.; Dinu M.; Pagliai G.; Pierre F.; Gueraud F.; Bowman J.; Gerard P.; Longo V.; Giovannelli L.; Caderni G.; De Filippo C.	Trials	2019	10.1186/s13063-019-3801-x	Scopus	2024-05-18	"Western diet" AND "colorectal cancer" AND effect
30585544	Colorectal cancer: Causes and evidence of chemopreventive treatments	Pérez-Escalante E.; Cariño-Cortés R.; Fernández-Martínez E.; Ortiz M.I.; Muñoz-Pérez V.M.; Sánchez-Crisóstomo I.; Jiménez-ángeles L.	Current Pharmaceutical Biotechnology	2018	10.2174/1389201020666181226112712	Scopus	2024-05-18	"Western diet" AND "colorectal cancer" AND effect
32086499	Early-onset colorectal cancer: initial clues and current views	Hofseth L.J.; Hebert J.R.; Chanda A.; Chen H.; Love B.L.; Pena M.M.; Murphy E.A.; Sajish M.; Sheth A.; Buckhaults P.J.; Berger F.G.	Nature Reviews Gastroenterology and Hepatology	2020	10.1038/s41575-019-0253-4	Scopus	2024-05-18	"Western diet" AND "colorectal cancer" AND effect
31344966	Phytoestrogens: Dietary intake, bioavailability, and protective mechanisms against colorectal neoproliferative lesions	Viggiani M.T.; Polimeno L.; Di Leo A.; Barone M.	Nutrients	2019	10.3390/nu11081709	Scopus	2024-05-18	"Western diet" AND "colorectal cancer" AND effect
35069592	Potential Role of the Gut Microbiome In Colorectal Cancer Progression	Kim J.; Lee H.K.	Frontiers in Immunology	2022	10.3389/fimmu.2021.807648	Scopus	2024-05-18	"Western diet" AND "colorectal cancer" AND effect
29701748	Mlh1 deficiency in normal mouse colon mucosa associates with chromosomally unstable colon cancer	Pussila M.; Törönen P.; Einarsdottir E.; Katayama S.; Krjutškov K.; Holm L.; Kere J.; Peltomäki P.; J.Mäkinen M.; Linden J.; Nyström M.	Carcinogenesis	2018	10.1093/carcin/bgy056	Scopus	2024-05-18	"Western diet" AND "colorectal cancer" AND effect
33803094	The western dietary pattern combined with vancomycin-mediated changes to the gut microbiome exacerbates colitis severity and colon tumorigenesis	Aardema N.D.; Rodriguez D.M.; Van Wettere A.J.; Benninghoff A.D.; Hintze K.J.	Nutrients	2021	10.3390/nu13030881	Scopus	2024-05-18	"Western diet" AND "colorectal cancer" AND effect
35940254	The Microbiome Modifies the Effect of Diet on Colorectal Cancer Incidence	McCormick B.A.; Inadomi J.M.	Gastroenterology	2022	10.1053/j.gastro.2022.07.066	Scopus	2024-05-18	"Western diet" AND "colorectal cancer" AND effect
37151876	Berberine inhibits high fat diet-associated colorectal cancer through modulation of the gut microbiota-mediated lysophosphatidylcholine	Chen H.; Ye C.; Wu C.; Zhang J.; Xu L.; Wang X.; Xu C.; Zhang J.; Guo Y.; Yao Q.	International Journal of Biological Sciences	2023	10.7150/ijbs.81824	Scopus	2024-05-18	"Western diet" AND "colorectal cancer" AND effect
37782382	Combined associations of a healthy lifestyle and body mass index with colorectal cancer recurrence and survival: a cohort study	Barot S.; Rantanen P.; Nordenvall C.; Lindforss U.; Hallqvist Everhov Å.; Larsson S.C.; Lindblom A.; Liljegren A.	Cancer Causes and Control	2024	10.1007/s10552-023-01802-y	Scopus	2024-05-18	"Western diet" AND "colorectal cancer" AND effect
31428633	A Reasonable Diet Promotes Balance of Intestinal Microbiota: Prevention of Precolorectal Cancer	Huang P.; Liu Y.	BioMed Research International	2019	10.1155/2019/3405278	Scopus	2024-05-18	"Western diet" AND "colorectal cancer" AND effect
30602375	Exosomes of pasteurized milk: Potential pathogens of Western diseases 06 Biological Sciences 0601 Biochemistry and Cell Biology	Melnik B.C.; Schmitz G.	Journal of Translational Medicine	2019	10.1186/s12967-018-1760-8	Scopus	2024-05-18	"Western diet" AND "colorectal cancer" AND effect
36925459	Early-onset colorectal cancer: A review of current knowledge	Saraiva M.R.; Rosa I.; Claro I.	World Journal of Gastroenterology	2023	10.3748/wjg.v29.i8.1289	Scopus	2024-05-18	"Western diet" AND "colorectal cancer" AND effect
31088824	Losartan and Vitamin D inhibit colonic tumor development in a conditional apc-deleted mouse model of sporadic colon cancer	Dougherty U.; Mustafi R.; Haider H.I.; Khalil A.; Souris J.S.; Joseph L.; Hart J.; Konda V.J.; Zhang W.; Pekow J.; Li Y.C.; Bissonnette M.	Cancer Prevention Research	2019	10.1158/1940-6207.CAPR-18-0380	Scopus	2024-05-18	"Western diet" AND "colorectal cancer" AND effect
35956262	Adherence to the Western, Prudent and Mediterranean Dietary Patterns and Colorectal Cancer Risk: Findings from the Spanish Cohort of the European Prospective Investigation into Cancer and Nutrition (EPIC-Spain)	Castelló A.; Rodríguez-Barranco M.; Fernández de Larrea N.; Jakszyn P.; Dorronsoro A.; Amiano P.; Chirlaque M.-D.; Colorado-Yohar S.; Guevara M.; Moreno-Iribas C.; Pollán M.; Sánchez M.-J.	Nutrients	2022	10.3390/nu14153085	Scopus	2024-05-18	"Western diet" AND "colorectal cancer" AND effect
29582162	Low adherence to the western and high adherence to the mediterranean dietary patterns could prevent colorectal cancer	Castelló A.; Amiano P.; Fernández de Larrea N.; Martín V.; Alonso M.H.; Castaño-Vinyals G.; Pérez-Gómez B.; Olmedo-Requena R.; Guevara M.; Fernandez-Tardon G.; Dierssen-Sotos T.; Llorens-Ivorra C.; Huerta J.M.; Capelo R.; Fernández-Villa T.; Díez-Villanueva A.; Urtiaga C.; Castilla J.; Jiménez-Moleón J.J.; Moreno V.; Dávila-Batista V.; Kogevinas M.; Aragonés N.; Pollán M.	European Journal of Nutrition	2019	10.1007/s00394-018-1674-5	Scopus	2024-05-18	"Western diet" AND "colorectal cancer" AND effect
31877961	Switching to a healthy diet prevents the detrimental effects of western diet in a colitis-associated colorectal cancer model	Gröschel C.; Prinz-Wohlgenannt M.; Mesteri I.; George S.K.; Trawnicek L.; Heiden D.; Aggarwal A.; Tennakoon S.; Baumgartner M.; Gasche C.; Lang M.; Marculescu R.; Manhardt T.; Schepelmann M.; Kallay E.	Nutrients	2020	10.3390/nu12010045	Scopus	2024-05-18	"Western diet" AND "colorectal cancer" AND effect
33219329	Rising incidence of early-onset colorectal cancer — a call to action	Akimoto N.; Ugai T.; Zhong R.; Hamada T.; Fujiyoshi K.; Giannakis M.; Wu K.; Cao Y.; Ng K.; Ogino S.	Nature Reviews Clinical Oncology	2021	10.1038/s41571-020-00445-1	Scopus	2024-05-18	"Western diet" AND "colorectal cancer" AND effect
	Dietary Patterns and Associated Microbiome Changes that Promote Oncogenesis	Ibragimova S.; Ramachandran R.; Ali F.R.; Lipovich L.; Ho S.B.	Frontiers in Cell and Developmental Biology	2021	10.3389/fcell.2021.725821	Scopus	2024-05-18	"Western diet" AND "colorectal cancer" AND effect
	A mediterranean diet mix has chemopreventive effects in a murine model of colorectal cancer modulating apoptosis and the gut microbiota	Piazzi G.; Prossomariti A.; Baldassarre M.; Montagna C.; Vitaglione P.; Fogliano V.; Biagi E.; Candela M.; Brigidi P.; Balbi T.; Munarini A.; Belluzzi A.; Pariali M.; Bazzoli F.; Ricciardiello L.	Frontiers in Oncology	2019	10.3389/fonc.2019.00140	Scopus	2024-05-18	"Western diet" AND "colorectal cancer" AND effect
33849977	Reframing nutritional microbiota studies to reflect an inherent metabolic flexibility of the human gut: A narrative review focusing on high-fat diets	Sholl J.; Mailing L.J.; Wood T.R.	mBio	2021	10.1128/mBio.00579-21	Scopus	2024-05-18	"Western diet" AND "colorectal cancer" AND effect
32704349	Gut microbiome-mediterranean diet interactions in improving host health.	Nagpal R.; Shively C.A.; Register T.C.; Craft S.; Yadav H.	F1000Research	2019	10.12688/F1000RESEARCH.18992.1	Scopus	2024-05-18	"Western diet" AND "colorectal cancer" AND effect
	Insights Into the Relationship Between Gut Microbiota and Colorectal Cancer	Mota J.F.; Walter J.; Prado C.M.	Current Colorectal Cancer Reports	2018	10.1007/s11888-018-0419-4	Scopus	2024-05-18	"Western diet" AND "colorectal cancer" AND effect
35276931	Chewing the Fat with Microbes: Lipid Crosstalk in the Gut	Lemons J.M.S.; Liu L.	Nutrients	2022	10.3390/nu14030573	Scopus	2024-05-18	"Western diet" AND "colorectal cancer" AND effect
	Linolenic acid could modulate the pathomechanism related to colorectal cancer	Abedpoor N.; Hajibabaie F.; Zare M.-S.; Safavi K.	Properties and Uses of Linolenic Acid	2023		Scopus	2024-05-18	"Western diet" AND "colorectal cancer" AND effect
	Acceleration of benzo(a)pyrene-induced colon carcinogenesis by Western diet in a rat model of colon cancer	Harris K.L.; Harris K.J.; Banks L.D.; Adunyah S.E.; Ramesh A.	Current Research in Toxicology	2024	10.1016/j.crtox.2024.100162	Scopus	2024-05-18	"Western diet" AND "colorectal cancer" AND effect
30638072	Role of Heme Iron in the Association Between Red Meat Consumption and Colorectal Cancer	Sasso A.; Latella G.	Nutrition and Cancer	2018	10.1080/01635581.2018.1521441	Scopus	2024-05-18	"Western diet" AND "colorectal cancer" AND effect
34229259	Intake of processed meat, but not sodium, is associated with risk of colorectal cancer: Evidence from a large prospective cohort and two-sample Mendelian randomization	Feng Q.; Wong S.H.; Zheng J.; Yang Q.; Sung J.J.; Tsoi K.K.	Clinical Nutrition	2021	10.1016/j.clnu.2021.05.036	Scopus	2024-05-18	"Western diet" AND "colorectal cancer" AND effect
32093192	Consumption of the total western diet promotes colitis and inflammation-associated colorectal cancer in mice	Benninghoff A.D.; Hintze K.J.; Monsanto S.P.; Rodriguez D.M.; Hunter A.H.; Phatak S.; Pestka J.J.; Van Wettere A.J.; Ward R.E.	Nutrients	2020	10.3390/nu12020544	Scopus	2024-05-18	"Western diet" AND "colorectal cancer" AND effect
36651990	Substituting meat for mycoprotein reduces genotoxicity and increases the abundance of beneficial microbes in the gut: Mycomeat, a randomised crossover control trial	Farsi D.N.; Gallegos J.L.; Koutsidis G.; Nelson A.; Finnigan T.J.A.; Cheung W.; Muñoz-Muñoz J.L.; Commane D.M.	European Journal of Nutrition	2023	10.1007/s00394-023-03088-x	Scopus	2024-05-18	"Western diet" AND "colorectal cancer" AND effect
32600500	Healthy and unhealthy dietary patterns and the risk of chronic disease: An umbrella review of meta-analyses of prospective cohort studies	Jayedi A.; Soltani S.; Abdolshahi A.; Shab-Bidar S.	British Journal of Nutrition	2020	10.1017/S0007114520002330	Scopus	2024-05-18	"Western diet" AND "colorectal cancer" AND effect
30050075	Dietary patterns derived from principal component analysis (PCA) and risk of colorectal cancer: a systematic review and meta-analysis	Garcia-Larsen V.; Morton V.; Norat T.; Moreira A.; Potts J.F.; Reeves T.; Bakolis I.	European Journal of Clinical Nutrition	2019	10.1038/s41430-018-0234-7	Scopus	2024-05-18	"Western diet" AND "colorectal cancer" AND effect
31315227	Gut microbiome: Profound implications for diet and disease	Hills R.D., Jr.; Pontefract B.A.; Mishcon H.R.; Black C.A.; Sutton S.C.; Theberge C.R.	Nutrients	2019	10.3390/nu11071613	Scopus	2024-05-18	"Western diet" AND "colorectal cancer" AND effect
37686892	Post-Diagnosis Dietary Patterns among Cancer Survivors in Relation to All-Cause Mortality and Cancer-Specific Mortality: A Systematic Review and Meta-Analysis of Cohort Studies	Spei M.-E.; Bellos I.; Samoli E.; Benetou V.	Nutrients	2023	10.3390/nu15173860	Scopus	2024-05-18	"Western diet" AND "colorectal cancer" AND effect
37468880	Dietary patterns associated with colorectal cancer risk in the Malaysian population: a case–control study with exploratory factor and regression analysis	Abd Rashid A.A.; Ashari L.S.; Shafiee N.H.; Raja Ali R.A.; Yeong Yeh L.; Shahril M.R.; Jan Mohamed H.J.	BMC Public Health	2023	10.1186/s12889-023-16283-6	Scopus	2024-05-18	"Western diet" AND "colorectal cancer" AND effect
	Dietary carbohydrate promotes cell survival in cancer via the up-regulation of fat mass and obesity-associated gene expression level	Doaei S.; Gholamalizadeh M.; Akbari M.E.; Akbari S.; Feradova H.; Rahimzadeh G.; Jarrahi A.M.	Malaysian Journal of Medical Sciences	2019	10.21315/mjms2019.26.2.2	Scopus	2024-05-18	"Western diet" AND "colorectal cancer" AND effect
30220238	Role of omega-3 polyunsaturated fatty acids in preventing gastrointestinal cancers: current status and future perspectives	Lee H.-J.; Han Y.-M.; An J.M.; Kang E.A.; Park Y.J.; Cha J.-Y.; Hahm K.B.	Expert Review of Anticancer Therapy	2018	10.1080/14737140.2018.1524299	Scopus	2024-05-18	"Western diet" AND "colorectal cancer" AND effect
	Lipid regulatory proteins as potential therapeutic targets for ovarian cancer in obese women	Yang J.; Stack M.S.	Cancers	2020	10.3390/cancers12113469	Scopus	2024-05-18	"Western diet" AND "colorectal cancer" AND effect
	Obesity and intestinal stem cell susceptibility to carcinogenesis	Pourvali K.; Monji H.	Nutrition and Metabolism	2021	10.1186/s12986-021-00567-y	Scopus	2024-05-18	"Western diet" AND "colorectal cancer" AND effect
	Diet and cancer: A dysfunction of the brain	Abramova M.; Singh R.B.; Chibisov S.; Cornelissen G.; Takahashi T.; Singh V.; Pella D.	The Role of Functional Food Security in Global Health	2018	10.1016/B978-0-12-813148-0.00031-1	Scopus	2024-05-18	"Western diet" AND "colorectal cancer" AND effect
	Separating the Empirical Wheat From the Pseudoscientific Chaff: A Critical Review of the Literature Surrounding Glyphosate, Dysbiosis and Wheat-Sensitivity	Barnett J.A.; Gibson D.L.	Frontiers in Microbiology	2020	10.3389/fmicb.2020.556729	Scopus	2024-05-18	"Western diet" AND "colorectal cancer" AND effect
34060626	Western lifestyle as a driver of dysbiosis in colorectal cancer	Foegeding N.J.; Jones Z.S.; Byndloss M.X.	DMM Disease Models and Mechanisms	2021	10.1242/dmm.049051	Scopus	2024-05-18	"Western diet" AND "colorectal cancer" AND effect
35159219	S-Adenosylmethionine: From the Discovery of Its Inhibition of Tumorigenesis to Its Use as a Therapeutic Agent	Pascale R.M.; Simile M.M.; Calvisi D.F.; Feo C.F.; Feo F.	Cells	2022	10.3390/cells11030409	Scopus	2024-05-18	"Western diet" AND "colorectal cancer" AND effect
33401525	Dietary factors modulating colorectal carcinogenesis	Vernia F.; Longo S.; Stefanelli G.; Viscido A.; Latella G.	Nutrients	2021	10.3390/nu13010143	Scopus	2024-05-18	"Western diet" AND "colorectal cancer" AND effect
30304680	Colonic Lysine Homocysteinylation Induced by High-Fat Diet Suppresses DNA Damage Repair	Wang D.; Zhao R.; Qu Y.-Y.; Mei X.-Y.; Zhang X.; Zhou Q.; Li Y.; Yang S.-B.; Zuo Z.-G.; Chen Y.-M.; Lin Y.; Xu W.; Chen C.; Zhao S.-M.; Zhao J.-Y.	Cell Reports	2018	10.1016/j.celrep.2018.09.022	Scopus	2024-05-18	"Western diet" AND "colorectal cancer" AND effect
	Chemoprevention and nutrition in colorectal cancer; [Chemoprävention und Ernährungsfaktoren bei Darmkrebs]	Frick A.; Lang M.	Journal fur Gastroenterologische und Hepatologische Erkrankungen	2018	10.1007/s41971-018-0019-9	Scopus	2024-05-18	"Western diet" AND "colorectal cancer" AND effect
31818852	Colon cancer prevention with walnuts: A Longitudinal Study in Mice from the Perspective of a Gut Enterotype-like Cluster	Chen Y.; Nakanishi M.; Bautista E.J.; Qendro V.; Sodergren E.; Rosenberg D.W.; Weinstock G.M.	Cancer Prevention Research	2020	10.1158/1940-6207.CAPR-19-0273	Scopus	2024-05-18	"Western diet" AND "colorectal cancer" AND effect
29096565	Dietary components that counteract the increased risk of colorectal cancer related to red meat consumption	Sasso A.; Latella G.	International Journal of Food Sciences and Nutrition	2018	10.1080/09637486.2017.1393503	Scopus	2024-05-18	"Western diet" AND "colorectal cancer" AND effect
PMID	Title	Authors	Journal/Book	Publication Year	DOI	Base de Datos	Fecha	Ecuación de busqueda
	Consumo de lácteos y riesgo de cáncer colorrectal: Una revisión de la literatura científica	Carpio K.; Cornejo V.; Leal-Witt M.J.; Durán-Agüero S.	Revista Chilena de Nutriión	2021	10.4067/s0717-75182021000300405	Scielo	2024-05-18	Cancer colorrectal AND dieta

## Sheet: After removed repeated articles
	PMID	Title	Authors	Journal/Book	Publication Year	DOI	Base de datos	Fecha	Ecuación de busqueda
1	29494510	Functional Anthocyanin-Rich Sausages Diminish Colorectal Cancer in an Animal Model and Reduce Pro-Inflammatory Bacteria in the Intestinal Microbiota	Fernández J, García L, Monte J, Villar CJ, Lombó F.	Genes (Basel)	2018	10.3390/genes9030133	Pubmed	2024-05-18	Anthocyanins AND prevention AND "colorectal cancer"
2	30136591	An update on dietary consideration in inflammatory bowel disease: anthocyanins and more	Farzaei MH, El-Senduny FF, Momtaz S, Parvizi F, Iranpanah A, Tewari D, Naseri R, Abdolghaffari AH, Rezaei N.	Expert Rev Gastroenterol Hepatol	2018	10.1080/17474124.2018.1513322	Pubmed	2024-05-18	Anthocyanins AND prevention AND "colorectal cancer"
3	29096565	Dietary components that counteract the increased risk of colorectal cancer related to red meat consumption	Sasso A, Latella G.	Int J Food Sci Nutr	2018	10.1080/09637486.2017.1393503	Pubmed	2024-05-18	"Western diet" AND "colorectal cancer" AND effect
4	30304680	Colonic Lysine Homocysteinylation Induced by High-Fat Diet Suppresses DNA Damage Repair	Wang D, Zhao R, Qu YY, Mei XY, Zhang X, Zhou Q, Li Y, Yang SB, Zuo ZG, Chen YM, Lin Y, Xu W, Chen C, Zhao SM, Zhao JY.	Cell Rep	2018	10.1016/j.celrep.2018.09.022	Pubmed	2024-05-18	"Western diet" AND "colorectal cancer" AND effect
5	28814486	Serum ghrelin is associated with risk of colorectal adenocarcinomas in the ATBC study	Murphy G, Cross AJ, Dawsey SM, Stanczyk FZ, Kamangar F, Weinstein SJ, Taylor PR, Männistö S, Albanes D, Abnet CC, Freedman ND.	Gut	2018	10.1136/gutjnl-2016-313157	Pubmed	2024-05-18	"Western diet" AND "colorectal cancer" AND effect
6	31830892	The Prevention and Inhibition Effect of Anthocyanins on Colorectal Cancer	Zhao X, Feng P, He W, Du X, Chen C, Suo L, Liang M, Zhang N, Na A, Zhang Y.	Curr Pharm Des	2019	10.2174/1381612825666191212105145	Pubmed	2024-05-18	Anthocyanins AND prevention AND "colorectal cancer"
7	28799785	Anthocyanins/anthocyanidins and colorectal cancer: What is behind the scenes?	de Sousa Moraes LF, Sun X, Peluzio MDCG, Zhu MJ.	Crit Rev Food Sci Nutr	2019	10.1080/10408398.2017.1357533	Pubmed	2024-05-18	Anthocyanins AND prevention AND "colorectal cancer"
8	31281255	Anthocyanins in Colorectal Cancer Prevention. A Systematic Review of the Literature in Search of Molecular Oncotargets	Medic N, Tramer F, Passamonti S.	Front Pharmacol	2019	10.3389/fphar.2019.00675	Pubmed	2024-05-18	Anthocyanins AND prevention AND "colorectal cancer"
9	30589398	Anthocyanin Consumption and Risk of Colorectal Cancer: A Meta-Analysis of Observational Studies	Wang X, Yang DY, Yang LQ, Zhao WZ, Cai LY, Shi HP.	J Am Coll Nutr	2019	10.1080/07315724.2018.1531084	Pubmed	2024-05-18	Anthocyanins AND prevention AND "colorectal cancer"
10	31331573	Dietary intake of polyphenols and risk of colorectal cancer and adenoma-A case-control study from Iran	Bahrami A, Jafari S, Rafiei P, Beigrezaei S, Sadeghi A, Hekmatdoost A, Rashidkhani B, Hejazi E.	Complement Ther Med	2019	10.1016/j.ctim.2019.04.011	Pubmed	2024-05-18	Anthocyanins AND prevention AND "colorectal cancer"
11	30375302	Up-regulation of miR-24-1-5p is involved in the chemoprevention of colorectal cancer by black raspberry anthocyanins	Zhang H, Guo J, Mao L, Li Q, Guo M, Mu T, Zhang Q, Bi X.	Br J Nutr	2019	10.1017/S0007114518003136	Pubmed	2024-05-18	Anthocyanins AND prevention AND "colorectal cancer"
12	31315227	Gut Microbiome: Profound Implications for Diet and Disease	Hills RD Jr, Pontefract BA, Mishcon HR, Black CA, Sutton SC, Theberge CR.	Nutrients	2019	10.3390/nu11071613	Pubmed	2024-05-18	"Western diet" AND "colorectal cancer" AND effect
13	31815647	Fecal microbiome as determinant of the effect of diet on colorectal cancer risk: comparison of meat-based versus pesco-vegetarian diets (the MeaTIc study)	Sofi F, Dinu M, Pagliai G, Pierre F, Gueraud F, Bowman J, Gerard P, Longo V, Giovannelli L, Caderni G, de Filippo C.	Trials	2019	10.1186/s13063-019-3801-x	Pubmed	2024-05-18	"Western diet" AND "colorectal cancer" AND effect
14	29582162	Low adherence to the western and high adherence to the mediterranean dietary patterns could prevent colorectal cancer	Castelló A, Amiano P, Fernández de Larrea N, Martín V, Alonso MH, Castaño-Vinyals G, Pérez-Gómez B, Olmedo-Requena R, Guevara M, Fernandez-Tardon G, Dierssen-Sotos T, Llorens-Ivorra C, Huerta JM, Capelo R, Fernández-Villa T, Díez-Villanueva A, Urtiaga C, Castilla J, Jiménez-Moleón JJ, Moreno V, Dávila-Batista V, Kogevinas M, Aragonés N, Pollán M; MCC-Spain researchers.	Eur J Nutr	2019	10.1007/s00394-018-1674-5	Pubmed	2024-05-18	"Western diet" AND "colorectal cancer" AND effect
15	31428633	A Reasonable Diet Promotes Balance of Intestinal Microbiota: Prevention of Precolorectal Cancer	Huang P, Liu Y.	Biomed Res Int	2019	10.1155/2019/3405278	Pubmed	2024-05-18	"Western diet" AND "colorectal cancer" AND effect
16	31877961	Switching to a Healthy Diet Prevents the Detrimental Effects of Western Diet in a Colitis-Associated Colorectal Cancer Model	Gröschel C, Prinz-Wohlgenannt M, Mesteri I, Karuthedom George S, Trawnicek L, Heiden D, Aggarwal A, Tennakoon S, Baumgartner M, Gasche C, Lang M, Marculescu R, Manhardt T, Schepelmann M, Kallay E.	Nutrients	2019	10.3390/nu12010045	Pubmed	2024-05-18	"Western diet" AND "colorectal cancer" AND effect
17	30841568	Intake of Red and Processed Meat, Use of Non-Steroid Anti-Inflammatory Drugs, Genetic Variants and Risk of Colorectal Cancer: A Prospective Study of the Danish "Diet, Cancer and Health" Cohort	Andersen V, Halekoh U, Tjønneland A, Vogel U, Kopp TI.	Int J Mol Sci	2019	10.3390/ijms20051121	Pubmed	2024-05-18	"Western diet" AND "colorectal cancer" AND effect
18	31088824	Losartan and Vitamin D Inhibit Colonic Tumor Development in a Conditional Apc-Deleted Mouse Model of Sporadic Colon Cancer	Dougherty U, Mustafi R, Haider HI, Khalil A, Souris JS, Joseph L, Hart J, Konda VJ, Zhang W, Pekow J, Li YC, Bissonnette M.	Cancer Prev Res (Phila)	2019	10.1158/1940-6207.CAPR-18-0380	Pubmed	2024-05-18	"Western diet" AND "colorectal cancer" AND effect
19	31169292	The nutritional environment determines which and how intestinal stem cells contribute to homeostasis and tumorigenesis	Li W, Zimmerman SE, Peregrina K, Houston M, Mayoral J, Zhang J, Maqbool S, Zhang Z, Cai Y, Ye K, Augenlicht LH.	Carcinogenesis	2019	10.1093/carcin/bgz106	Pubmed	2024-05-18	"Western diet" AND "colorectal cancer" AND effect
20	31371751	Serum enterolactone concentrations are low in colon but not in rectal cancer patients	Tuomisto A, Nørskov NP, Sirniö P, Väyrynen JP, Mutt SJ, Klintrup K, Mäkelä J, Bach Knudsen KE, Mäkinen MJ, Herzig KH.	Sci Rep	2019	10.1038/s41598-019-47622-6	Pubmed	2024-05-18	"Western diet" AND "colorectal cancer" AND effect
21	31796466	Chemoprevention of Colorectal Cancer by Anthocyanidins and Mitigation of Metabolic Shifts Induced by Dysbiosis of the Gut Microbiome	Mudd AM, Gu T, Munagala R, Jeyabalan J, Egilmez NK, Gupta RC.	Cancer Prev Res (Phila)	2020	10.1158/1940-6207.CAPR-19-0362	Pubmed	2024-05-18	Anthocyanins AND prevention AND "colorectal cancer"
22	31763724	Upregulation of DKK3 by miR-483-3p plays an important role in the chemoprevention of colorectal cancer mediated by black raspberry anthocyanins	Guo J, Yang Z, Zhou H, Yue J, Mu T, Zhang Q, Bi X.	Mol Carcinog	2020	10.1002/mc.23138	Pubmed	2024-05-18	Anthocyanins AND prevention AND "colorectal cancer"
23	33016000	Anthocyanins from Aronia melanocarpa Induce Apoptosis in Caco-2 Cells through Wnt/β-Catenin Signaling Pathway	Wei J, Yu W, Hao R, Fan J, Gao J.	Chem Biodivers	2020	10.1002/cbdv.202000654	Pubmed	2024-05-18	Anthocyanins AND prevention AND "colorectal cancer"
24	32086499	Early-onset colorectal cancer: initial clues and current views	Hofseth LJ, Hebert JR, Chanda A, Chen H, Love BL, Pena MM, Murphy EA, Sajish M, Sheth A, Buckhaults PJ, Berger FG.	Nat Rev Gastroenterol Hepatol	2020	10.1038/s41575-019-0253-4	Pubmed	2024-05-18	"Western diet" AND "colorectal cancer" AND effect
25	32093192	Consumption of the Total Western Diet Promotes Colitis and Inflammation-Associated Colorectal Cancer in Mice	Benninghoff AD, Hintze KJ, Monsanto SP, Rodriguez DM, Hunter AH, Phatak S, Pestka JJ, Wettere AJV, Ward RE.	Nutrients	2020	10.3390/nu12020544	Pubmed	2024-05-18	"Western diet" AND "colorectal cancer" AND effect
26	31655031	Western Diet Promotes Intestinal Colonization by Collagenolytic Microbes and Promotes Tumor Formation After Colorectal Surgery	Gaines S, van Praagh JB, Williamson AJ, Jacobson RA, Hyoju S, Zaborin A, Mao J, Koo HY, Alpert L, Bissonnette M, Weichselbaum R, Gilbert J, Chang E, Hyman N, Zaborina O, Shogan BD, Alverdy JC.	Gastroenterology	2020	10.1053/j.gastro.2019.10.020	Pubmed	2024-05-18	"Western diet" AND "colorectal cancer" AND effect
27	33172410	Western influenced lifestyle and Kv2.1 association as predicted biomarkers for Tunisian colorectal cancer	Barbirou M, Woldu HG, Sghaier I, Bedoui SA, Mokrani A, Aami R, Mezlini A, Yacoubi-Loueslati B, Tonellato PJ, Bouhaouala-Zahar B.	BMC Cancer	2020	10.1186/s12885-020-07605-7	Pubmed	2024-05-18	"Western diet" AND "colorectal cancer" AND effect
28	31818852	Colon Cancer Prevention with Walnuts: A Longitudinal Study in Mice from the Perspective of a Gut Enterotype-like Cluster	Chen Y, Nakanishi M, Bautista EJ, Qendro V, Sodergren E, Rosenberg DW, Weinstock GM.	Cancer Prev Res (Phila)	2020	10.1158/1940-6207.CAPR-19-0273	Pubmed	2024-05-18	"Western diet" AND "colorectal cancer" AND effect
29	32394670	Anti-Proliferative Activity of Nodosin, a Diterpenoid from Isodon serra, via Regulation of Wnt/β-Catenin Signaling Pathways in Human Colon Cancer Cells	Bae ES, Kim YM, Kim DH, Byun WS, Park HJ, Chin YW, Lee SK.	Biomol Ther (Seoul)	2020	10.4062/biomolther.2020.003	Pubmed	2024-05-18	"Western diet" AND "colorectal cancer" AND effect
30	34679735	Anthocyanins in Colorectal Cancer Prevention Review	Shi N, Chen X, Chen T.	Antioxidants (Basel)	2021	10.3390/antiox10101600	Pubmed	2024-05-18	Anthocyanins AND prevention AND "colorectal cancer"
31	34444893	Punicalagin in Cancer Prevention-Via Signaling Pathways Targeting	Berdowska I, Matusiewicz M, Fecka I.	Nutrients	2021	10.3390/nu13082733	Pubmed	2024-05-18	Anthocyanins AND prevention AND "colorectal cancer"
32	34926717	Berry anthocyanidins inhibit intestinal polyps and colon tumors by modulation of Src, EGFR and the colon inflammatory environment	Mudd AM, Gu T, Munagala R, Jeyabalan J, Fraig M, Egilmez NK, Gupta RC.	Oncoscience	2021	10.18632/oncoscience.548	Pubmed	2024-05-18	Anthocyanins AND prevention AND "colorectal cancer"
33	34681684	A Presurgical Study of Curcumin Combined with Anthocyanin Supplements in Patients with Colorectal Adenomatous Polyps	Briata IM, Paleari L, Rutigliani M, Petrera M, Caviglia S, Romagnoli P, Libera MD, Oppezzi M, Puntoni M, Siri G, Lazzeroni M, Howells L, Singh R, Brown K, DeCensi A.	Int J Mol Sci	2021	10.3390/ijms222011024	Pubmed	2024-05-18	Anthocyanins AND prevention AND "colorectal cancer"
34	33219329	Rising incidence of early-onset colorectal cancer - a call to action	Akimoto N, Ugai T, Zhong R, Hamada T, Fujiyoshi K, Giannakis M, Wu K, Cao Y, Ng K, Ogino S.	Nat Rev Clin Oncol	2021	10.1038/s41571-020-00445-1	Pubmed	2024-05-18	"Western diet" AND "colorectal cancer" AND effect
35	33401525	Dietary Factors Modulating Colorectal Carcinogenesis	Vernia F, Longo S, Stefanelli G, Viscido A, Latella G.	Nutrients	2021	10.3390/nu13010143	Pubmed	2024-05-18	"Western diet" AND "colorectal cancer" AND effect
36	34060626	Western lifestyle as a driver of dysbiosis in colorectal cancer	Foegeding NJ, Jones ZS, Byndloss MX.	Dis Model Mech	2021	10.1242/dmm.049051	Pubmed	2024-05-18	"Western diet" AND "colorectal cancer" AND effect
37	33136160	Comprehensive Assessment of Diet Quality and Risk of Precursors of Early-Onset Colorectal Cancer	Zheng X, Hur J, Nguyen LH, Liu J, Song M, Wu K, Smith-Warner SA, Ogino S, Willett WC, Chan AT, Giovannucci E, Cao Y.	J Natl Cancer Inst	2021	10.1093/jnci/djaa164	Pubmed	2024-05-18	"Western diet" AND "colorectal cancer" AND effect
38	34440829	Anti-Obesity Drug Orlistat Alleviates Western-Diet-Driven Colitis-Associated Colon Cancer via Inhibition of STAT3 and NF-κB-Mediated Signaling	Jin BR, Kim HJ, Sim SA, Lee M, An HJ.	Cells	2021	10.3390/cells10082060	Pubmed	2024-05-18	"Western diet" AND "colorectal cancer" AND effect
39	34869313	Dietary Patterns and Associated Microbiome Changes that Promote Oncogenesis	Ibragimova S, Ramachandran R, Ali FR, Lipovich L, Ho SB.	Front Cell Dev Biol	2021	10.3389/fcell.2021.725821	Pubmed	2024-05-18	"Western diet" AND "colorectal cancer" AND effect
40	34229259	Intake of processed meat, but not sodium, is associated with risk of colorectal cancer: Evidence from a large prospective cohort and two-sample Mendelian randomization	Feng Q, Wong SH, Zheng J, Yang Q, Sung JJ, Tsoi KK.	Clin Nutr	2021	10.1016/j.clnu.2021.05.036	Pubmed	2024-05-18	"Western diet" AND "colorectal cancer" AND effect
41	33803094	The Western Dietary Pattern Combined with Vancomycin-Mediated Changes to the Gut Microbiome Exacerbates Colitis Severity and Colon Tumorigenesis	Aardema ND, Rodriguez DM, Van Wettere AJ, Benninghoff AD, Hintze KJ.	Nutrients	2021	10.3390/nu13030881	Pubmed	2024-05-18	"Western diet" AND "colorectal cancer" AND effect
42	33550692	Untargeted Metabolomics Reveals Elevated L-Carnitine Metabolism in Pig and Rat Colon Tissue Following Red Versus White Meat Intake	Rombouts C, Van Meulebroek L, De Spiegeleer M, Goethals S, Van Hecke T, De Smet S, De Vos WH, Vanhaecke L.	Mol Nutr Food Res	2021	10.1002/mnfr.202000463	Pubmed	2024-05-18	"Western diet" AND "colorectal cancer" AND effect
43	33359264	Chemopreventive effects of anthocyanins on colorectal and breast cancer: A review	Bars-Cortina D, Sakhawat A, Piñol-Felis C, Motilva MJ.	Semin Cancer Biol	2022	10.1016/j.semcancer.2020.12.013	Pubmed	2024-05-18	Anthocyanins AND prevention AND "colorectal cancer"
44	36364779	Flavonoid Intake in Relation to Colorectal Cancer Risk and Blood Bacterial DNA	Speciani MC, Cintolo M, Marino M, Oren M, Fiori F, Gargari G, Riso P, Ciafardini C, Mascaretti F, Parpinel M, Airoldi A, Vangeli M, Leone P, Cantù P, Lagiou P, Del Bo' C, Vecchi M, Carnevali P, Oreggia B, Guglielmetti S, Bonzi R, Bonato G, Ferraroni M, La Vecchia C, Penagini R, Mutignani M, Rossi M.	Nutrients	2022	10.3390/nu14214516	Pubmed	2024-05-18	Anthocyanins AND prevention AND "colorectal cancer"
45	36045438	Modification of Diet to Reduce the Stemness and Tumorigenicity of Murine and Human Intestinal Cells	May S, Greenow KR, Higgins AT, Derrick AV, Taylor E, Pan P, Konstantinou M, Nixon C, Wooley TE, Sansom OJ, Wang LS, Parry L.	Mol Nutr Food Res	2022	10.1002/mnfr.202200234	Pubmed	2024-05-18	Anthocyanins AND prevention AND "colorectal cancer"
46	35419306	Protocatechuic Acid, a Gut Bacterial Metabolite of Black Raspberries, Inhibits Adenoma Development and Alters Gut Microbiome Profiles in Apc (Min/+) Mice	Dong A, Lin CW, Echeveste CE, Huang YW, Oshima K, Yearsley M, Chen X, Yu J, Wang LS.	J Cancer Prev	2022	10.15430/JCP.2022.27.1.50	Pubmed	2024-05-18	Anthocyanins AND prevention AND "colorectal cancer"
47	35757246	Diet as a Risk Factor for Early-Onset Colorectal Adenoma and Carcinoma: A Systematic Review	Carroll KL, Frugé AD, Heslin MJ, Lipke EA, Greene MW.	Front Nutr	2022	10.3389/fnut.2022.896330	Pubmed	2024-05-18	"Western diet" AND "colorectal cancer" AND effect
48	35276931	Chewing the Fat with Microbes: Lipid Crosstalk in the Gut	Lemons JMS, Liu L.	Nutrients	2022	10.3390/nu14030573	Pubmed	2024-05-18	"Western diet" AND "colorectal cancer" AND effect
49	36558431	Dietary Supplementation with Black Raspberries Altered the Gut Microbiome Composition in a Mouse Model of Colitis-Associated Colorectal Cancer, although with Differing Effects for a Healthy versus a Western Basal Diet	Rodriguez DM, Hintze KJ, Rompato G, Wettere AJV, Ward RE, Phatak S, Neal C, Armbrust T, Stewart EC, Thomas AJ, Benninghoff AD.	Nutrients	2022	10.3390/nu14245270	Pubmed	2024-05-18	"Western diet" AND "colorectal cancer" AND effect
50	35956262	Adherence to the Western, Prudent and Mediterranean Dietary Patterns and Colorectal Cancer Risk: Findings from the Spanish Cohort of the European Prospective Investigation into Cancer and Nutrition (EPIC-Spain)	Castelló A, Rodríguez-Barranco M, Fernández de Larrea N, Jakszyn P, Dorronsoro A, Amiano P, Chirlaque MD, Colorado-Yohar S, Guevara M, Moreno-Iribas C, Pollán M, Sánchez MJ.	Nutrients	2022	10.3390/nu14153085	Pubmed	2024-05-18	"Western diet" AND "colorectal cancer" AND effect
51	36144434	Dietary Efficacy Evaluation by Applying a Prediction Model Using Clinical Fecal Microbiome Data of Colorectal Disease to a Controlled Animal Model from an Obesity Perspective	Seo H, Kwon CO, Park JH, Kang CS, Shin TS, Yang EY, Jung JW, Moon BS, Kim YK.	Microorganisms	2022	10.3390/microorganisms10091833	Pubmed	2024-05-18	"Western diet" AND "colorectal cancer" AND effect
52	37316089	The preventive and therapeutic effects of anthocyanins on colorectal cancer: A comprehensive review based on up-to-date experimental studies	Nascimento RPD, Machado APDF.	Food Res Int	2023	10.1016/j.foodres.2023.113028	Pubmed	2024-05-18	Anthocyanins AND prevention AND "colorectal cancer"
53	37481200	Targeting beta-catenin signaling for prevention of colorectal cancer - Nutraceutical, drug, and dietary options	Iloki Assanga SB, Lewis Luján LM, McCarty MF.	Eur J Pharmacol	2023	10.1016/j.ejphar.2023.175898	Pubmed	2024-05-18	Anthocyanins AND prevention AND "colorectal cancer"
54	37764756	Hibiscus Anthocyanins Extracts Induce Apoptosis by Activating AMP-Activated Protein Kinase in Human Colorectal Cancer Cells	Tsai MC, Chen CC, Tseng TH, Chang YC, Lin YJ, Tsai IN, Wang CC, Wang CJ.	Nutrients	2023	10.3390/nu15183972	Pubmed	2024-05-18	Anthocyanins AND prevention AND "colorectal cancer"
55	36056948	Sirtuin1 (SIRT1) is involved in the anticancer effect of black raspberry anthocyanins in colorectal cancer	Chen L, Li M, Zhou H, Liu Y, Pang W, Ma T, Niu C, Yang Z, Chang AK, Li X, Bi X.	Eur J Nutr	2023	10.1007/s00394-022-02989-7	Pubmed	2024-05-18	Anthocyanins AND prevention AND "colorectal cancer"
56	37764678	Inflammatory and Metabolic Biomarker Assessment in a Randomized Presurgical Trial of Curcumin and Anthocyanin Supplements in Patients with Colorectal Adenomas	Macis D, Briata IM, D'Ecclesiis O, Johansson H, Aristarco V, Buttiron Webber T, Oppezzi M, Gandini S, Bonanni B, DeCensi A.	Nutrients	2023	10.3390/nu15183894	Pubmed	2024-05-18	Anthocyanins AND prevention AND "colorectal cancer"
57	38004099	The Role of Cyanidin-3-O-glucoside in Modulating Oxaliplatin Resistance by Reversing Mesenchymal Phenotype in Colorectal Cancer	Kurter H, Basbinar Y, Ellidokuz H, Calibasi-Kocal G.	Nutrients	2023	10.3390/nu15224705	Pubmed	2024-05-18	Anthocyanins AND prevention AND "colorectal cancer"
58	37151876	Berberine inhibits high fat diet-associated colorectal cancer through modulation of the gut microbiota-mediated lysophosphatidylcholine	Chen H, Ye C, Wu C, Zhang J, Xu L, Wang X, Xu C, Zhang J, Guo Y, Yao Q.	Int J Biol Sci	2023	10.7150/ijbs.81824	Pubmed	2024-05-18	"Western diet" AND "colorectal cancer" AND effect
59	37111185	Sulfur Metabolism of the Gut Microbiome and Colorectal Cancer: The Threat to the Younger Generation	Moon JY, Kye BH, Ko SH, Yoo RN.	Nutrients	2023	10.3390/nu15081966	Pubmed	2024-05-18	"Western diet" AND "colorectal cancer" AND effect
60	37197882	The Effect of Obesity on Gastrointestinal Disease	Shay JES, Singh A.	Gastroenterol Clin North Am	2023	10.1016/j.gtc.2023.03.008	Pubmed	2024-05-18	"Western diet" AND "colorectal cancer" AND effect
61	37468880	Dietary patterns associated with colorectal cancer risk in the Malaysian population: a case-control study with exploratory factor and regression analysis	Abd Rashid AA, Ashari LS, Shafiee NH, Raja Ali RA, Yeong Yeh L, Shahril MR, Jan Mohamed HJ.	BMC Public Health	2023	10.1186/s12889-023-16283-6	Pubmed	2024-05-18	"Western diet" AND "colorectal cancer" AND effect
62	36651990	Substituting meat for mycoprotein reduces genotoxicity and increases the abundance of beneficial microbes in the gut: Mycomeat, a randomised crossover control trial	Farsi DN, Gallegos JL, Koutsidis G, Nelson A, Finnigan TJA, Cheung W, Muñoz-Muñoz JL, Commane DM.	Eur J Nutr	2023	10.1007/s00394-023-03088-x	Pubmed	2024-05-18	"Western diet" AND "colorectal cancer" AND effect
63	36986068	Basal Diet Fed to Recipient Mice Was the Driving Factor for Colitis and Colon Tumorigenesis, despite Fecal Microbiota Transfer from Mice with Severe or Mild Disease	Rodriguez DM, Hintze KJ, Rompato G, Stewart EC, Barton AH, Mortensen-Curtis E, Green PA, Van Wettere AJ, Thomas AJ, Benninghoff AD.	Nutrients	2023	10.3390/nu15061338	Pubmed	2024-05-18	"Western diet" AND "colorectal cancer" AND effect
64	38446808	The Role of Anthocyanins in Alleviating Intestinal Diseases: A Mini Review	Liu Y, Fernandes I, Mateus N, Oliveira H, Han F.	J Agric Food Chem	2024	10.1021/acs.jafc.3c07741	Pubmed	2024-05-18	Anthocyanins AND prevention AND "colorectal cancer"
65	37782382	Combined associations of a healthy lifestyle and body mass index with colorectal cancer recurrence and survival: a cohort study	Barot S, Rantanen P, Nordenvall C, Lindforss U, Hallqvist Everhov Å, Larsson SC, Lindblom A, Liljegren A.	Cancer Causes Control	2024	10.1007/s10552-023-01802-y	Pubmed	2024-05-18	"Western diet" AND "colorectal cancer" AND effect
66	38496007	Acceleration of benzo(a)pyrene-induced colon carcinogenesis by Western diet in a rat model of colon cancer	Harris KL, Harris KJ, Banks LD, Adunyah SE, Ramesh A.	Curr Res Toxicol	2024	10.1016/j.crtox.2024.100162	Pubmed	2024-05-18	"Western diet" AND "colorectal cancer" AND effect
67		Consumo de lácteos y riesgo de cáncer colorrectal: Una revisión de la literatura científica	Carpio K.; Cornejo V.; Leal-Witt M.J.; Durán-Agüero S.	Revista Chilena de Nutriión	2021	10.4067/s0717-75182021000300405	Scielo	2024-05-18	Cancer colorrectal AND dieta
68		miR-338-5p/SIRT1 signaling pathway involved in black raspberry anthocyanin colorectal cancer chemoprevention; [黑树莓花青素靶向调控miR-338-5p/SIRT1相关信号通路对结直肠癌的化学预防作用]	Guo J.; Mao L.-P.; Li Q.-Q.; Zhang Q.-H.; Li X.-L.; Bi X.-L.	Chinese Traditional and Herbal Drugs	2018	10.7501/j.issn.0253-2670.2018.04.016	Scopus	2024-05-18	Anthocyanins AND prevention AND "colorectal cancer"
69	30585544	Colorectal cancer: Causes and evidence of chemopreventive treatments	Pérez-Escalante E.; Cariño-Cortés R.; Fernández-Martínez E.; Ortiz M.I.; Muñoz-Pérez V.M.; Sánchez-Crisóstomo I.; Jiménez-ángeles L.	Current Pharmaceutical Biotechnology	2018	10.2174/1389201020666181226112712	Scopus	2024-05-18	"Western diet" AND "colorectal cancer" AND effect
70	29701748	Mlh1 deficiency in normal mouse colon mucosa associates with chromosomally unstable colon cancer	Pussila M.; Törönen P.; Einarsdottir E.; Katayama S.; Krjutškov K.; Holm L.; Kere J.; Peltomäki P.; J.Mäkinen M.; Linden J.; Nyström M.	Carcinogenesis	2018	10.1093/carcin/bgy056	Scopus	2024-05-18	"Western diet" AND "colorectal cancer" AND effect
71		Insights Into the Relationship Between Gut Microbiota and Colorectal Cancer	Mota J.F.; Walter J.; Prado C.M.	Current Colorectal Cancer Reports	2018	10.1007/s11888-018-0419-4	Scopus	2024-05-18	"Western diet" AND "colorectal cancer" AND effect
72	30638072	Role of Heme Iron in the Association Between Red Meat Consumption and Colorectal Cancer	Sasso A.; Latella G.	Nutrition and Cancer	2018	10.1080/01635581.2018.1521441	Scopus	2024-05-18	"Western diet" AND "colorectal cancer" AND effect
73	30220238	Role of omega-3 polyunsaturated fatty acids in preventing gastrointestinal cancers: current status and future perspectives	Lee H.-J.; Han Y.-M.; An J.M.; Kang E.A.; Park Y.J.; Cha J.-Y.; Hahm K.B.	Expert Review of Anticancer Therapy	2018	10.1080/14737140.2018.1524299	Scopus	2024-05-18	"Western diet" AND "colorectal cancer" AND effect
74		Diet and cancer: A dysfunction of the brain	Abramova M.; Singh R.B.; Chibisov S.; Cornelissen G.; Takahashi T.; Singh V.; Pella D.	The Role of Functional Food Security in Global Health	2018	10.1016/B978-0-12-813148-0.00031-1	Scopus	2024-05-18	"Western diet" AND "colorectal cancer" AND effect
75		Chemoprevention and nutrition in colorectal cancer; [Chemoprävention und Ernährungsfaktoren bei Darmkrebs]	Frick A.; Lang M.	Journal fur Gastroenterologische und Hepatologische Erkrankungen	2018	10.1007/s41971-018-0019-9	Scopus	2024-05-18	"Western diet" AND "colorectal cancer" AND effect
76	31087338	Natural flavonoids for the prevention of colon cancer: A comprehensive review of preclinical and clinical studies	Afshari K.; Haddadi N.-S.; Haj-Mirzaian A.; Farzaei M.H.; Rohani M.M.; Akramian F.; Naseri R.; Sureda A.; Ghanaatian N.; Abdolghaffari A.H.	Journal of Cellular Physiology	2019	10.1002/jcp.28777	Scopus	2024-05-18	Anthocyanins AND prevention AND "colorectal cancer"
77	29692252	Epigenetics, nutrition, disease and drug development	Lundstrom K.	Current Drug Discovery Technologies	2019	10.2174/1570163815666180419154954	Scopus	2024-05-18	Anthocyanins AND prevention AND "colorectal cancer"
78		Vinegar of andean berries (Vaccinium meridionale sw): Antioxidant and antiproliferative activity in colon cancer cells sw480; [Vinagre de bayas andinas (Vaccinium meridionale sw): actividad antioxidante y antiproliferativa en células de cáncer de colón sw480]	Zapata Vahos I.C.; Ochoa Agudelo S.; Alzate Arbeláez A.F.; Zapata Zapata A.D.; Rojano B.A.	Vitae	2019	10.17533/udea.vitae.v26n3a02	Scopus	2024-05-18	Anthocyanins AND prevention AND "colorectal cancer"
79		A mediterranean diet mix has chemopreventive effects in a murine model of colorectal cancer modulating apoptosis and the gut microbiota	Piazzi G.; Prossomariti A.; Baldassarre M.; Montagna C.; Vitaglione P.; Fogliano V.; Biagi E.; Candela M.; Brigidi P.; Balbi T.; Munarini A.; Belluzzi A.; Pariali M.; Bazzoli F.; Ricciardiello L.	Frontiers in Oncology	2019	10.3389/fonc.2019.00140	Scopus	2024-05-18	Anthocyanins AND prevention AND "colorectal cancer"
80	30841568	Intake of red and processed meat, use of non-steroid anti-inflammatory drugs, genetic variants and risk of colorectal cancer: A prospective study of the danish “diet, cancer and health” cohort	Andersen V.; Halekoh U.; Tjønneland A.; Vogel U.; Kopp T.I.	International Journal of Molecular Sciences	2019	10.3390/ijms20051121	Scopus	2024-05-18	"Western diet" AND "colorectal cancer" AND effect
81	31185112	Pediatric anti-inflammatory diet	Mascarenhas M.R.	Pediatric Annals	2019	10.3928/19382359-20190515-02	Scopus	2024-05-18	"Western diet" AND "colorectal cancer" AND effect
82	31027304	Xenobiotics formed during food processing: Their relation with the intestinal microbiota and colorectal cancer	Nogacka A.M.; Gómez-Martín M.; Suárez A.; González-Bernardo O.; de los Reyes-Gavilán C.G.; González S.	International Journal of Molecular Sciences	2019	10.3390/ijms20080051	Scopus	2024-05-18	"Western diet" AND "colorectal cancer" AND effect
83	31816977	Dietary factors in the control of gut homeostasis, intestinal stem cells, and colorectal cancer	Francescangeli F.; De Angelis M.L.; Zeuner A.	Nutrients	2019	10.3390/nu11122936	Scopus	2024-05-18	"Western diet" AND "colorectal cancer" AND effect
84	31344966	Phytoestrogens: Dietary intake, bioavailability, and protective mechanisms against colorectal neoproliferative lesions	Viggiani M.T.; Polimeno L.; Di Leo A.; Barone M.	Nutrients	2019	10.3390/nu11081709	Scopus	2024-05-18	"Western diet" AND "colorectal cancer" AND effect
85	30602375	Exosomes of pasteurized milk: Potential pathogens of Western diseases 06 Biological Sciences 0601 Biochemistry and Cell Biology	Melnik B.C.; Schmitz G.	Journal of Translational Medicine	2019	10.1186/s12967-018-1760-8	Scopus	2024-05-18	"Western diet" AND "colorectal cancer" AND effect
86	32704349	Gut microbiome-mediterranean diet interactions in improving host health.	Nagpal R.; Shively C.A.; Register T.C.; Craft S.; Yadav H.	F1000Research	2019	10.12688/F1000RESEARCH.18992.1	Scopus	2024-05-18	"Western diet" AND "colorectal cancer" AND effect
87	30050075	Dietary patterns derived from principal component analysis (PCA) and risk of colorectal cancer: a systematic review and meta-analysis	Garcia-Larsen V.; Morton V.; Norat T.; Moreira A.; Potts J.F.; Reeves T.; Bakolis I.	European Journal of Clinical Nutrition	2019	10.1038/s41430-018-0234-7	Scopus	2024-05-18	"Western diet" AND "colorectal cancer" AND effect
88		Dietary carbohydrate promotes cell survival in cancer via the up-regulation of fat mass and obesity-associated gene expression level	Doaei S.; Gholamalizadeh M.; Akbari M.E.; Akbari S.; Feradova H.; Rahimzadeh G.; Jarrahi A.M.	Malaysian Journal of Medical Sciences	2019	10.21315/mjms2019.26.2.2	Scopus	2024-05-18	"Western diet" AND "colorectal cancer" AND effect
89		Black chokeberry (Aronia melanocarpa)	Pietowska K.; Aebisher D.; Galiniak S.; Podgórski R.; Bartusik-Aebisher D.	The Biochemical Guide to Medicinal Plants	2020		Scopus	2024-05-18	Anthocyanins AND prevention AND "colorectal cancer"
90	32178382	Nutraceutical boom in cancer: Inside the labyrinth of reactive oxygen species	Calvani M.; Pasha A.; Favre C.	International Journal of Molecular Sciences	2020	10.3390/ijms21061936	Scopus	2024-05-18	Anthocyanins AND prevention AND "colorectal cancer"
91	32633239	Comparison of phenolic compounds, antioxidant and cytotoxic activity of extracts prepared from Japanese quince (Chaenomeles japonica L.) leaves	Chojnacka K.; Sosnowska D.; Polka D.; Owczarek K.; Gorlach-Lira K.; Oliveira De Verasa B.; Lewandowska U.	Journal of Physiology and Pharmacology	2020	10.26402/jpp.2020.2.05	Scopus	2024-05-18	Anthocyanins AND prevention AND "colorectal cancer"
92	32911639	Chemopreventive effect of dietary anthocyanins against gastrointestinal cancers: A review of recent advances and perspectives	Dharmawansa K.V.S.; Hoskin D.W.; Vasantha Rupasinghe H.P.	International Journal of Molecular Sciences	2020	10.3390/ijms21186555	Scopus	2024-05-18	Anthocyanins AND prevention AND "colorectal cancer"
93	32503160	Bioactive compounds and their effect on blood pressure—A review	Malinowski B.; Leighton R.I.F.; Hill C.G.; Szandorowski P.; Wiciński M.	Nutrients	2020	10.3390/nu12061659	Scopus	2024-05-18	Anthocyanins AND prevention AND "colorectal cancer"
94		The Therapeutic Potential of Anthocyanins: Current Approaches Based on Their Molecular Mechanism of Action	Salehi B.; Sharifi-Rad J.; Cappellini F.; Reiner Z.; Zorzan D.; Imran M.; Sener B.; Kilic M.; El-Shazly M.; Fahmy N.M.; Al-Sayed E.; Martorell M.; Tonelli C.; Petroni K.; Docea A.O.; Calina D.; Maroyi A.	Frontiers in Pharmacology	2020	10.3389/fphar.2020.01300	Scopus	2024-05-18	Anthocyanins AND prevention AND "colorectal cancer"
95	32600500	Healthy and unhealthy dietary patterns and the risk of chronic disease: An umbrella review of meta-analyses of prospective cohort studies	Jayedi A.; Soltani S.; Abdolshahi A.; Shab-Bidar S.	British Journal of Nutrition	2020	10.1017/S0007114520002330	Scopus	2024-05-18	"Western diet" AND "colorectal cancer" AND effect
96		Lipid regulatory proteins as potential therapeutic targets for ovarian cancer in obese women	Yang J.; Stack M.S.	Cancers	2020	10.3390/cancers12113469	Scopus	2024-05-18	"Western diet" AND "colorectal cancer" AND effect
97		Separating the Empirical Wheat From the Pseudoscientific Chaff: A Critical Review of the Literature Surrounding Glyphosate, Dysbiosis and Wheat-Sensitivity	Barnett J.A.; Gibson D.L.	Frontiers in Microbiology	2020	10.3389/fmicb.2020.556729	Scopus	2024-05-18	"Western diet" AND "colorectal cancer" AND effect
98		Aronia melanocarpa Elliot anthocyanins inhibit colon cancer by regulating glutamine metabolism	Yu W.; Gao J.; Hao R.; Zhang C.; Liu H.; Fan J.; Wei J.	Food Bioscience	2021	10.1016/j.fbio.2021.100910	Scopus	2024-05-18	Anthocyanins AND prevention AND "colorectal cancer"
99	33486151	Ex vivo fecal fermentation of human ileal fluid collected after raspberry consumption modifies (poly)phenolics and modulates genoprotective effects in colonic epithelial cells	Dobani S.; Latimer C.; McDougall G.J.; Allwood J.W.; Pereira-Caro G.; Moreno-Rojas J.M.; Ternan N.G.; Pourshahidi L.K.; Lawther R.; Tuohy K.M.; Del Rio D.; O'Connor G.; Rowland I.; Almutairi T.M.; Crozier A.; Gill C.I.R.	Redox Biology	2021	10.1016/j.redox.2021.101862	Scopus	2024-05-18	Anthocyanins AND prevention AND "colorectal cancer"
100	34768930	Delphinidin and its glycosides’ war on cancer: Preclinical perspectives	Sharma A.; Choi H.-K.; Kim Y.-K.; Lee H.-J.	International Journal of Molecular Sciences	2021	10.3390/ijms222111500	Scopus	2024-05-18	Anthocyanins AND prevention AND "colorectal cancer"
101	33933637	Chemoprevention and therapeutic role of essential oils and phenolic compounds: Modeling tumor microenvironment in glioblastoma	Magalhães M.; Manadas B.; Efferth T.; Cabral C.	Pharmacological Research	2021	10.1016/j.phrs.2021.105638	Scopus	2024-05-18	Anthocyanins AND prevention AND "colorectal cancer"
102	34444893	Punicalagin in cancer prevention—Via signaling pathways targeting	Berdowska I.; Matusiewicz M.; Fecka I.	Nutrients	2021	10.3390/nu13082733	Scopus	2024-05-18	Anthocyanins AND prevention AND "colorectal cancer"
103	33148661	The microbiome and cancer: Creating friendly neighborhoods and removing the foes with in A C	Parida S.; Sharma D.	Cancer Research	2021	10.1158/0008-5472.CAN-20-2629	Scopus	2024-05-18	"Western diet" AND "colorectal cancer" AND effect
104	34611475	Opposing effects of BRCA1 mRNA expression on patient survival in breast and colorectal cancer and variations among African American, Asian, and younger patients	Leaf S.; Carlsen L.; El-Deiry W.S.	Oncotarget	2021	10.18632/ONCOTARGET.28082	Scopus	2024-05-18	"Western diet" AND "colorectal cancer" AND effect
105	34440829	Anti‐obesity drug orlistat alleviates western‐diet‐driven colitis‐associated colon cancer via inhibition of stat3 and nf‐κb‐mediated signaling	Jin B.-R.; Kim H.-J.; Sim S.-A.; Lee M.; An H.-J.	Cells	2021	10.3390/cells10082060	Scopus	2024-05-18	"Western diet" AND "colorectal cancer" AND effect
106	33219329	Rising incidence of early-onset colorectal cancer — a call to action	Akimoto N.; Ugai T.; Zhong R.; Hamada T.; Fujiyoshi K.; Giannakis M.; Wu K.; Cao Y.; Ng K.; Ogino S.	Nature Reviews Clinical Oncology	2021	10.1038/s41571-020-00445-1	Scopus	2024-05-18	"Western diet" AND "colorectal cancer" AND effect
107	33849977	Reframing nutritional microbiota studies to reflect an inherent metabolic flexibility of the human gut: A narrative review focusing on high-fat diets	Sholl J.; Mailing L.J.; Wood T.R.	mBio	2021	10.1128/mBio.00579-21	Scopus	2024-05-18	"Western diet" AND "colorectal cancer" AND effect
108		Obesity and intestinal stem cell susceptibility to carcinogenesis	Pourvali K.; Monji H.	Nutrition and Metabolism	2021	10.1186/s12986-021-00567-y	Scopus	2024-05-18	"Western diet" AND "colorectal cancer" AND effect
109		Flavonoid-based nanomedicines to target tumor microenvironment	Talib W.H.; Abuawad A.; Thiab S.; Alshweiat A.; Mahmod A.I.	OpenNano	2022	10.1016/j.onano.2022.100081	Scopus	2024-05-18	Anthocyanins AND prevention AND "colorectal cancer"
110	36087269	Cancer and apoptosis: The apoptotic activity of plant and marine natural products and their potential as targeted cancer therapeutics	Chaudhry G.-E.-S.; Md Akim A.; Sung Y.Y.; Sifzizul T.M.T.	Frontiers in Pharmacology	2022	10.3389/fphar.2022.842376	Scopus	2024-05-18	Anthocyanins AND prevention AND "colorectal cancer"
111	36179643	Chemopreventive and therapeutic properties of anthocyanins in breast cancer: A comprehensive review	Li W.; Peng C.; Zhaojie L.; Wei W.	Nutrition Research	2022	10.1016/j.nutres.2022.08.005	Scopus	2024-05-18	Anthocyanins AND prevention AND "colorectal cancer"
112	35820317	Plant-derived bioactive compounds in colon cancer treatment: An updated review	Esmeeta A.; Adhikary S.; Dharshnaa V.; Swarnamughi P.; Ummul Maqsummiya Z.; Banerjee A.; Pathak S.; Duttaroy A.K.	Biomedicine and Pharmacotherapy	2022	10.1016/j.biopha.2022.113384	Scopus	2024-05-18	Anthocyanins AND prevention AND "colorectal cancer"
113	36125704	Date Palm as Source of Nutraceuticals for Health Promotion: a Review	Al-Okbi S.Y.	Current Nutrition Reports	2022	10.1007/s13668-022-00437-w	Scopus	2024-05-18	Anthocyanins AND prevention AND "colorectal cancer"
114		Cruciferous Vegetables and Their Bioactive Metabolites: From Prevention to Novel Therapies of Colorectal Cancer	Aǧagündüz D.; Şahin T.O.; Yilmaz B.; Ekenci K.D.; Duyar Özer S.; Capasso R.	Evidence-based Complementary and Alternative Medicine	2022	10.1155/2022/1534083	Scopus	2024-05-18	Anthocyanins AND prevention AND "colorectal cancer"
115		Bioactive Compounds of Winery by-products: Extraction Techniques and their Potential Health Benefits	Chakka A.K.; Babu A.S.	Applied Food Research	2022	10.1016/j.afres.2022.100058	Scopus	2024-05-18	Anthocyanins AND prevention AND "colorectal cancer"
116		Multiple Cancer Combating by Natural Bioactives: A Review	Singh A.; Mishra R.; Mazumder A.; Mazumder R.; Tiwari P.	Current Cancer Therapy Reviews	2022	10.2174/1573394718666220820114240	Scopus	2024-05-18	Anthocyanins AND prevention AND "colorectal cancer"
117	35069592	Potential Role of the Gut Microbiome In Colorectal Cancer Progression	Kim J.; Lee H.K.	Frontiers in Immunology	2022	10.3389/fimmu.2021.807648	Scopus	2024-05-18	"Western diet" AND "colorectal cancer" AND effect
118	35940254	The Microbiome Modifies the Effect of Diet on Colorectal Cancer Incidence	McCormick B.A.; Inadomi J.M.	Gastroenterology	2022	10.1053/j.gastro.2022.07.066	Scopus	2024-05-18	"Western diet" AND "colorectal cancer" AND effect
119	35159219	S-Adenosylmethionine: From the Discovery of Its Inhibition of Tumorigenesis to Its Use as a Therapeutic Agent	Pascale R.M.; Simile M.M.; Calvisi D.F.; Feo C.F.; Feo F.	Cells	2022	10.3390/cells11030409	Scopus	2024-05-18	"Western diet" AND "colorectal cancer" AND effect
120	37481200	Targeting beta-catenin signaling for prevention of colorectal cancer – Nutraceutical, drug, and dietary options	Iloki Assanga S.B.; Lewis Luján L.M.; McCarty M.F.	European Journal of Pharmacology	2023	10.1016/j.ejphar.2023.175898	Scopus	2024-05-18	Anthocyanins AND prevention AND "colorectal cancer"
121		The Pleiotropic Effects of Gut Microbiota in Colorectal Cancer Progression: How to Turn Foes into Friends	Tardito S.; Matis S.; Benelli R.	Cancers	2023	10.3390/cancers15030916	Scopus	2024-05-18	Anthocyanins AND prevention AND "colorectal cancer"
122	35549878	Exploring the Anticancer Potentials of Polyphenols: A Comprehensive Review of Patents in the Last Five Years	Gupta N.; Singh S.; Chauhan D.; Srivastava R.; Singh V.K.	Recent Patents on Anti-Cancer Drug Discovery	2023	10.2174/1574892817666220512220036	Scopus	2024-05-18	Anthocyanins AND prevention AND "colorectal cancer"
123		Effects of Medicinal Plants and Phytochemicals in Nrf2 Pathways during Inflammatory Bowel Diseases and Related Colorectal Cancer: A Comprehensive Review	Laurindo L.F.; de Maio M.C.; Minniti G.; de Góes Corrêa N.; Barbalho S.M.; Quesada K.; Guiguer E.L.; Sloan K.P.; Detregiachi C.R.P.; Araújo A.C.; de Alvares Goulart R.	Metabolites	2023	10.3390/metabo13020243	Scopus	2024-05-18	Anthocyanins AND prevention AND "colorectal cancer"
124	36642873	Therapeutic Potential of Herbal Medicine against Non-alcoholic Fatty Liver Disease	Pourali G.; Hosseini Z.S.; Maftooh M.; Nazari E.; Khazaei M.; Nassiri M.; Hassanian S.M.; Ghayour-Mobarhan M.; Ferns G.A.; Kiani M.A.; Avan A.	Current Drug Targets	2023	10.2174/1389450124666230113150116	Scopus	2024-05-18	Anthocyanins AND prevention AND "colorectal cancer"
125	36925459	Early-onset colorectal cancer: A review of current knowledge	Saraiva M.R.; Rosa I.; Claro I.	World Journal of Gastroenterology	2023	10.3748/wjg.v29.i8.1289	Scopus	2024-05-18	"Western diet" AND "colorectal cancer" AND effect
126		Linolenic acid could modulate the pathomechanism related to colorectal cancer	Abedpoor N.; Hajibabaie F.; Zare M.-S.; Safavi K.	Properties and Uses of Linolenic Acid	2023		Scopus	2024-05-18	"Western diet" AND "colorectal cancer" AND effect
127	37686892	Post-Diagnosis Dietary Patterns among Cancer Survivors in Relation to All-Cause Mortality and Cancer-Specific Mortality: A Systematic Review and Meta-Analysis of Cohort Studies	Spei M.-E.; Bellos I.; Samoli E.; Benetou V.	Nutrients	2023	10.3390/nu15173860	Scopus	2024-05-18	"Western diet" AND "colorectal cancer" AND effect
128	37468880	Dietary patterns associated with colorectal cancer risk in the Malaysian population: a case–control study with exploratory factor and regression analysis	Abd Rashid A.A.; Ashari L.S.; Shafiee N.H.; Raja Ali R.A.; Yeong Yeh L.; Shahril M.R.; Jan Mohamed H.J.	BMC Public Health	2023	10.1186/s12889-023-16283-6	Scopus	2024-05-18	"Western diet" AND "colorectal cancer" AND effect
129		Grape Processing Waste: Effects on Inflammatory Bowel Disease and Colorectal Cancer	Laurindo L.F.; Direito R.; Bueno Otoboni A.M.M.; Goulart R.A.; Quesada K.; Barbalho S.M.	Food Reviews International	2024	10.1080/87559129.2023.2168281	Scopus	2024-05-18	Anthocyanins AND prevention AND "colorectal cancer"
130	38417241	Rubus Occidentalis and its bioactive compounds against cancer: From molecular mechanisms to translational advances	Wang G.; Su H.; Guo Z.; Li H.; Jiang Z.; Cao Y.; Li C.	Phytomedicine	2024	10.1016/j.phymed.2023.155029	Scopus	2024-05-18	Anthocyanins AND prevention AND "colorectal cancer"

## Sheet: Exluded based on languages (n=1
	PMID	Title	Authors	Journal/Book	Publication Year	DOI	Base de datos	Fecha	Ecuación de busqueda
1	29494510	Functional Anthocyanin-Rich Sausages Diminish Colorectal Cancer in an Animal Model and Reduce Pro-Inflammatory Bacteria in the Intestinal Microbiota	Fernández J, García L, Monte J, Villar CJ, Lombó F.	Genes (Basel)	2018	10.3390/genes9030133	Pubmed	2024-05-18	Anthocyanins AND prevention AND "colorectal cancer"
2	30136591	An update on dietary consideration in inflammatory bowel disease: anthocyanins and more	Farzaei MH, El-Senduny FF, Momtaz S, Parvizi F, Iranpanah A, Tewari D, Naseri R, Abdolghaffari AH, Rezaei N.	Expert Rev Gastroenterol Hepatol	2018	10.1080/17474124.2018.1513322	Pubmed	2024-05-18	Anthocyanins AND prevention AND "colorectal cancer"
3	29096565	Dietary components that counteract the increased risk of colorectal cancer related to red meat consumption	Sasso A, Latella G.	Int J Food Sci Nutr	2018	10.1080/09637486.2017.1393503	Pubmed	2024-05-18	"Western diet" AND "colorectal cancer" AND effect
4	30304680	Colonic Lysine Homocysteinylation Induced by High-Fat Diet Suppresses DNA Damage Repair	Wang D, Zhao R, Qu YY, Mei XY, Zhang X, Zhou Q, Li Y, Yang SB, Zuo ZG, Chen YM, Lin Y, Xu W, Chen C, Zhao SM, Zhao JY.	Cell Rep	2018	10.1016/j.celrep.2018.09.022	Pubmed	2024-05-18	"Western diet" AND "colorectal cancer" AND effect
5	28814486	Serum ghrelin is associated with risk of colorectal adenocarcinomas in the ATBC study	Murphy G, Cross AJ, Dawsey SM, Stanczyk FZ, Kamangar F, Weinstein SJ, Taylor PR, Männistö S, Albanes D, Abnet CC, Freedman ND.	Gut	2018	10.1136/gutjnl-2016-313157	Pubmed	2024-05-18	"Western diet" AND "colorectal cancer" AND effect
6	31830892	The Prevention and Inhibition Effect of Anthocyanins on Colorectal Cancer	Zhao X, Feng P, He W, Du X, Chen C, Suo L, Liang M, Zhang N, Na A, Zhang Y.	Curr Pharm Des	2019	10.2174/1381612825666191212105145	Pubmed	2024-05-18	Anthocyanins AND prevention AND "colorectal cancer"
7	28799785	Anthocyanins/anthocyanidins and colorectal cancer: What is behind the scenes?	de Sousa Moraes LF, Sun X, Peluzio MDCG, Zhu MJ.	Crit Rev Food Sci Nutr	2019	10.1080/10408398.2017.1357533	Pubmed	2024-05-18	Anthocyanins AND prevention AND "colorectal cancer"
8	31281255	Anthocyanins in Colorectal Cancer Prevention. A Systematic Review of the Literature in Search of Molecular Oncotargets	Medic N, Tramer F, Passamonti S.	Front Pharmacol	2019	10.3389/fphar.2019.00675	Pubmed	2024-05-18	Anthocyanins AND prevention AND "colorectal cancer"
9	30589398	Anthocyanin Consumption and Risk of Colorectal Cancer: A Meta-Analysis of Observational Studies	Wang X, Yang DY, Yang LQ, Zhao WZ, Cai LY, Shi HP.	J Am Coll Nutr	2019	10.1080/07315724.2018.1531084	Pubmed	2024-05-18	Anthocyanins AND prevention AND "colorectal cancer"
10	31331573	Dietary intake of polyphenols and risk of colorectal cancer and adenoma-A case-control study from Iran	Bahrami A, Jafari S, Rafiei P, Beigrezaei S, Sadeghi A, Hekmatdoost A, Rashidkhani B, Hejazi E.	Complement Ther Med	2019	10.1016/j.ctim.2019.04.011	Pubmed	2024-05-18	Anthocyanins AND prevention AND "colorectal cancer"
11	30375302	Up-regulation of miR-24-1-5p is involved in the chemoprevention of colorectal cancer by black raspberry anthocyanins	Zhang H, Guo J, Mao L, Li Q, Guo M, Mu T, Zhang Q, Bi X.	Br J Nutr	2019	10.1017/S0007114518003136	Pubmed	2024-05-18	Anthocyanins AND prevention AND "colorectal cancer"
12	31315227	Gut Microbiome: Profound Implications for Diet and Disease	Hills RD Jr, Pontefract BA, Mishcon HR, Black CA, Sutton SC, Theberge CR.	Nutrients	2019	10.3390/nu11071613	Pubmed	2024-05-18	"Western diet" AND "colorectal cancer" AND effect
13	31815647	Fecal microbiome as determinant of the effect of diet on colorectal cancer risk: comparison of meat-based versus pesco-vegetarian diets (the MeaTIc study)	Sofi F, Dinu M, Pagliai G, Pierre F, Gueraud F, Bowman J, Gerard P, Longo V, Giovannelli L, Caderni G, de Filippo C.	Trials	2019	10.1186/s13063-019-3801-x	Pubmed	2024-05-18	"Western diet" AND "colorectal cancer" AND effect
14	29582162	Low adherence to the western and high adherence to the mediterranean dietary patterns could prevent colorectal cancer	Castelló A, Amiano P, Fernández de Larrea N, Martín V, Alonso MH, Castaño-Vinyals G, Pérez-Gómez B, Olmedo-Requena R, Guevara M, Fernandez-Tardon G, Dierssen-Sotos T, Llorens-Ivorra C, Huerta JM, Capelo R, Fernández-Villa T, Díez-Villanueva A, Urtiaga C, Castilla J, Jiménez-Moleón JJ, Moreno V, Dávila-Batista V, Kogevinas M, Aragonés N, Pollán M; MCC-Spain researchers.	Eur J Nutr	2019	10.1007/s00394-018-1674-5	Pubmed	2024-05-18	"Western diet" AND "colorectal cancer" AND effect
15	31428633	A Reasonable Diet Promotes Balance of Intestinal Microbiota: Prevention of Precolorectal Cancer	Huang P, Liu Y.	Biomed Res Int	2019	10.1155/2019/3405278	Pubmed	2024-05-18	"Western diet" AND "colorectal cancer" AND effect
16	31877961	Switching to a Healthy Diet Prevents the Detrimental Effects of Western Diet in a Colitis-Associated Colorectal Cancer Model	Gröschel C, Prinz-Wohlgenannt M, Mesteri I, Karuthedom George S, Trawnicek L, Heiden D, Aggarwal A, Tennakoon S, Baumgartner M, Gasche C, Lang M, Marculescu R, Manhardt T, Schepelmann M, Kallay E.	Nutrients	2019	10.3390/nu12010045	Pubmed	2024-05-18	"Western diet" AND "colorectal cancer" AND effect
17	30841568	Intake of Red and Processed Meat, Use of Non-Steroid Anti-Inflammatory Drugs, Genetic Variants and Risk of Colorectal Cancer: A Prospective Study of the Danish "Diet, Cancer and Health" Cohort	Andersen V, Halekoh U, Tjønneland A, Vogel U, Kopp TI.	Int J Mol Sci	2019	10.3390/ijms20051121	Pubmed	2024-05-18	"Western diet" AND "colorectal cancer" AND effect
18	31088824	Losartan and Vitamin D Inhibit Colonic Tumor Development in a Conditional Apc-Deleted Mouse Model of Sporadic Colon Cancer	Dougherty U, Mustafi R, Haider HI, Khalil A, Souris JS, Joseph L, Hart J, Konda VJ, Zhang W, Pekow J, Li YC, Bissonnette M.	Cancer Prev Res (Phila)	2019	10.1158/1940-6207.CAPR-18-0380	Pubmed	2024-05-18	"Western diet" AND "colorectal cancer" AND effect
19	31169292	The nutritional environment determines which and how intestinal stem cells contribute to homeostasis and tumorigenesis	Li W, Zimmerman SE, Peregrina K, Houston M, Mayoral J, Zhang J, Maqbool S, Zhang Z, Cai Y, Ye K, Augenlicht LH.	Carcinogenesis	2019	10.1093/carcin/bgz106	Pubmed	2024-05-18	"Western diet" AND "colorectal cancer" AND effect
20	31371751	Serum enterolactone concentrations are low in colon but not in rectal cancer patients	Tuomisto A, Nørskov NP, Sirniö P, Väyrynen JP, Mutt SJ, Klintrup K, Mäkelä J, Bach Knudsen KE, Mäkinen MJ, Herzig KH.	Sci Rep	2019	10.1038/s41598-019-47622-6	Pubmed	2024-05-18	"Western diet" AND "colorectal cancer" AND effect
21	31796466	Chemoprevention of Colorectal Cancer by Anthocyanidins and Mitigation of Metabolic Shifts Induced by Dysbiosis of the Gut Microbiome	Mudd AM, Gu T, Munagala R, Jeyabalan J, Egilmez NK, Gupta RC.	Cancer Prev Res (Phila)	2020	10.1158/1940-6207.CAPR-19-0362	Pubmed	2024-05-18	Anthocyanins AND prevention AND "colorectal cancer"
22	31763724	Upregulation of DKK3 by miR-483-3p plays an important role in the chemoprevention of colorectal cancer mediated by black raspberry anthocyanins	Guo J, Yang Z, Zhou H, Yue J, Mu T, Zhang Q, Bi X.	Mol Carcinog	2020	10.1002/mc.23138	Pubmed	2024-05-18	Anthocyanins AND prevention AND "colorectal cancer"
23	33016000	Anthocyanins from Aronia melanocarpa Induce Apoptosis in Caco-2 Cells through Wnt/β-Catenin Signaling Pathway	Wei J, Yu W, Hao R, Fan J, Gao J.	Chem Biodivers	2020	10.1002/cbdv.202000654	Pubmed	2024-05-18	Anthocyanins AND prevention AND "colorectal cancer"
24	32086499	Early-onset colorectal cancer: initial clues and current views	Hofseth LJ, Hebert JR, Chanda A, Chen H, Love BL, Pena MM, Murphy EA, Sajish M, Sheth A, Buckhaults PJ, Berger FG.	Nat Rev Gastroenterol Hepatol	2020	10.1038/s41575-019-0253-4	Pubmed	2024-05-18	"Western diet" AND "colorectal cancer" AND effect
25	32093192	Consumption of the Total Western Diet Promotes Colitis and Inflammation-Associated Colorectal Cancer in Mice	Benninghoff AD, Hintze KJ, Monsanto SP, Rodriguez DM, Hunter AH, Phatak S, Pestka JJ, Wettere AJV, Ward RE.	Nutrients	2020	10.3390/nu12020544	Pubmed	2024-05-18	"Western diet" AND "colorectal cancer" AND effect
26	31655031	Western Diet Promotes Intestinal Colonization by Collagenolytic Microbes and Promotes Tumor Formation After Colorectal Surgery	Gaines S, van Praagh JB, Williamson AJ, Jacobson RA, Hyoju S, Zaborin A, Mao J, Koo HY, Alpert L, Bissonnette M, Weichselbaum R, Gilbert J, Chang E, Hyman N, Zaborina O, Shogan BD, Alverdy JC.	Gastroenterology	2020	10.1053/j.gastro.2019.10.020	Pubmed	2024-05-18	"Western diet" AND "colorectal cancer" AND effect
27	33172410	Western influenced lifestyle and Kv2.1 association as predicted biomarkers for Tunisian colorectal cancer	Barbirou M, Woldu HG, Sghaier I, Bedoui SA, Mokrani A, Aami R, Mezlini A, Yacoubi-Loueslati B, Tonellato PJ, Bouhaouala-Zahar B.	BMC Cancer	2020	10.1186/s12885-020-07605-7	Pubmed	2024-05-18	"Western diet" AND "colorectal cancer" AND effect
28	31818852	Colon Cancer Prevention with Walnuts: A Longitudinal Study in Mice from the Perspective of a Gut Enterotype-like Cluster	Chen Y, Nakanishi M, Bautista EJ, Qendro V, Sodergren E, Rosenberg DW, Weinstock GM.	Cancer Prev Res (Phila)	2020	10.1158/1940-6207.CAPR-19-0273	Pubmed	2024-05-18	"Western diet" AND "colorectal cancer" AND effect
29	32394670	Anti-Proliferative Activity of Nodosin, a Diterpenoid from Isodon serra, via Regulation of Wnt/β-Catenin Signaling Pathways in Human Colon Cancer Cells	Bae ES, Kim YM, Kim DH, Byun WS, Park HJ, Chin YW, Lee SK.	Biomol Ther (Seoul)	2020	10.4062/biomolther.2020.003	Pubmed	2024-05-18	"Western diet" AND "colorectal cancer" AND effect
30	34679735	Anthocyanins in Colorectal Cancer Prevention Review	Shi N, Chen X, Chen T.	Antioxidants (Basel)	2021	10.3390/antiox10101600	Pubmed	2024-05-18	Anthocyanins AND prevention AND "colorectal cancer"
31	34444893	Punicalagin in Cancer Prevention-Via Signaling Pathways Targeting	Berdowska I, Matusiewicz M, Fecka I.	Nutrients	2021	10.3390/nu13082733	Pubmed	2024-05-18	Anthocyanins AND prevention AND "colorectal cancer"
32	34926717	Berry anthocyanidins inhibit intestinal polyps and colon tumors by modulation of Src, EGFR and the colon inflammatory environment	Mudd AM, Gu T, Munagala R, Jeyabalan J, Fraig M, Egilmez NK, Gupta RC.	Oncoscience	2021	10.18632/oncoscience.548	Pubmed	2024-05-18	Anthocyanins AND prevention AND "colorectal cancer"
33	34681684	A Presurgical Study of Curcumin Combined with Anthocyanin Supplements in Patients with Colorectal Adenomatous Polyps	Briata IM, Paleari L, Rutigliani M, Petrera M, Caviglia S, Romagnoli P, Libera MD, Oppezzi M, Puntoni M, Siri G, Lazzeroni M, Howells L, Singh R, Brown K, DeCensi A.	Int J Mol Sci	2021	10.3390/ijms222011024	Pubmed	2024-05-18	Anthocyanins AND prevention AND "colorectal cancer"
34	33219329	Rising incidence of early-onset colorectal cancer - a call to action	Akimoto N, Ugai T, Zhong R, Hamada T, Fujiyoshi K, Giannakis M, Wu K, Cao Y, Ng K, Ogino S.	Nat Rev Clin Oncol	2021	10.1038/s41571-020-00445-1	Pubmed	2024-05-18	"Western diet" AND "colorectal cancer" AND effect
35	33401525	Dietary Factors Modulating Colorectal Carcinogenesis	Vernia F, Longo S, Stefanelli G, Viscido A, Latella G.	Nutrients	2021	10.3390/nu13010143	Pubmed	2024-05-18	"Western diet" AND "colorectal cancer" AND effect
36	34060626	Western lifestyle as a driver of dysbiosis in colorectal cancer	Foegeding NJ, Jones ZS, Byndloss MX.	Dis Model Mech	2021	10.1242/dmm.049051	Pubmed	2024-05-18	"Western diet" AND "colorectal cancer" AND effect
37	33136160	Comprehensive Assessment of Diet Quality and Risk of Precursors of Early-Onset Colorectal Cancer	Zheng X, Hur J, Nguyen LH, Liu J, Song M, Wu K, Smith-Warner SA, Ogino S, Willett WC, Chan AT, Giovannucci E, Cao Y.	J Natl Cancer Inst	2021	10.1093/jnci/djaa164	Pubmed	2024-05-18	"Western diet" AND "colorectal cancer" AND effect
38	34440829	Anti-Obesity Drug Orlistat Alleviates Western-Diet-Driven Colitis-Associated Colon Cancer via Inhibition of STAT3 and NF-κB-Mediated Signaling	Jin BR, Kim HJ, Sim SA, Lee M, An HJ.	Cells	2021	10.3390/cells10082060	Pubmed	2024-05-18	"Western diet" AND "colorectal cancer" AND effect
39	34869313	Dietary Patterns and Associated Microbiome Changes that Promote Oncogenesis	Ibragimova S, Ramachandran R, Ali FR, Lipovich L, Ho SB.	Front Cell Dev Biol	2021	10.3389/fcell.2021.725821	Pubmed	2024-05-18	"Western diet" AND "colorectal cancer" AND effect
40	34229259	Intake of processed meat, but not sodium, is associated with risk of colorectal cancer: Evidence from a large prospective cohort and two-sample Mendelian randomization	Feng Q, Wong SH, Zheng J, Yang Q, Sung JJ, Tsoi KK.	Clin Nutr	2021	10.1016/j.clnu.2021.05.036	Pubmed	2024-05-18	"Western diet" AND "colorectal cancer" AND effect
41	33803094	The Western Dietary Pattern Combined with Vancomycin-Mediated Changes to the Gut Microbiome Exacerbates Colitis Severity and Colon Tumorigenesis	Aardema ND, Rodriguez DM, Van Wettere AJ, Benninghoff AD, Hintze KJ.	Nutrients	2021	10.3390/nu13030881	Pubmed	2024-05-18	"Western diet" AND "colorectal cancer" AND effect
42	33550692	Untargeted Metabolomics Reveals Elevated L-Carnitine Metabolism in Pig and Rat Colon Tissue Following Red Versus White Meat Intake	Rombouts C, Van Meulebroek L, De Spiegeleer M, Goethals S, Van Hecke T, De Smet S, De Vos WH, Vanhaecke L.	Mol Nutr Food Res	2021	10.1002/mnfr.202000463	Pubmed	2024-05-18	"Western diet" AND "colorectal cancer" AND effect
43	33359264	Chemopreventive effects of anthocyanins on colorectal and breast cancer: A review	Bars-Cortina D, Sakhawat A, Piñol-Felis C, Motilva MJ.	Semin Cancer Biol	2022	10.1016/j.semcancer.2020.12.013	Pubmed	2024-05-18	Anthocyanins AND prevention AND "colorectal cancer"
44	36364779	Flavonoid Intake in Relation to Colorectal Cancer Risk and Blood Bacterial DNA	Speciani MC, Cintolo M, Marino M, Oren M, Fiori F, Gargari G, Riso P, Ciafardini C, Mascaretti F, Parpinel M, Airoldi A, Vangeli M, Leone P, Cantù P, Lagiou P, Del Bo' C, Vecchi M, Carnevali P, Oreggia B, Guglielmetti S, Bonzi R, Bonato G, Ferraroni M, La Vecchia C, Penagini R, Mutignani M, Rossi M.	Nutrients	2022	10.3390/nu14214516	Pubmed	2024-05-18	Anthocyanins AND prevention AND "colorectal cancer"
45	36045438	Modification of Diet to Reduce the Stemness and Tumorigenicity of Murine and Human Intestinal Cells	May S, Greenow KR, Higgins AT, Derrick AV, Taylor E, Pan P, Konstantinou M, Nixon C, Wooley TE, Sansom OJ, Wang LS, Parry L.	Mol Nutr Food Res	2022	10.1002/mnfr.202200234	Pubmed	2024-05-18	Anthocyanins AND prevention AND "colorectal cancer"
46	35419306	Protocatechuic Acid, a Gut Bacterial Metabolite of Black Raspberries, Inhibits Adenoma Development and Alters Gut Microbiome Profiles in Apc (Min/+) Mice	Dong A, Lin CW, Echeveste CE, Huang YW, Oshima K, Yearsley M, Chen X, Yu J, Wang LS.	J Cancer Prev	2022	10.15430/JCP.2022.27.1.50	Pubmed	2024-05-18	Anthocyanins AND prevention AND "colorectal cancer"
47	35757246	Diet as a Risk Factor for Early-Onset Colorectal Adenoma and Carcinoma: A Systematic Review	Carroll KL, Frugé AD, Heslin MJ, Lipke EA, Greene MW.	Front Nutr	2022	10.3389/fnut.2022.896330	Pubmed	2024-05-18	"Western diet" AND "colorectal cancer" AND effect
48	35276931	Chewing the Fat with Microbes: Lipid Crosstalk in the Gut	Lemons JMS, Liu L.	Nutrients	2022	10.3390/nu14030573	Pubmed	2024-05-18	"Western diet" AND "colorectal cancer" AND effect
49	36558431	Dietary Supplementation with Black Raspberries Altered the Gut Microbiome Composition in a Mouse Model of Colitis-Associated Colorectal Cancer, although with Differing Effects for a Healthy versus a Western Basal Diet	Rodriguez DM, Hintze KJ, Rompato G, Wettere AJV, Ward RE, Phatak S, Neal C, Armbrust T, Stewart EC, Thomas AJ, Benninghoff AD.	Nutrients	2022	10.3390/nu14245270	Pubmed	2024-05-18	"Western diet" AND "colorectal cancer" AND effect
50	35956262	Adherence to the Western, Prudent and Mediterranean Dietary Patterns and Colorectal Cancer Risk: Findings from the Spanish Cohort of the European Prospective Investigation into Cancer and Nutrition (EPIC-Spain)	Castelló A, Rodríguez-Barranco M, Fernández de Larrea N, Jakszyn P, Dorronsoro A, Amiano P, Chirlaque MD, Colorado-Yohar S, Guevara M, Moreno-Iribas C, Pollán M, Sánchez MJ.	Nutrients	2022	10.3390/nu14153085	Pubmed	2024-05-18	"Western diet" AND "colorectal cancer" AND effect
51	36144434	Dietary Efficacy Evaluation by Applying a Prediction Model Using Clinical Fecal Microbiome Data of Colorectal Disease to a Controlled Animal Model from an Obesity Perspective	Seo H, Kwon CO, Park JH, Kang CS, Shin TS, Yang EY, Jung JW, Moon BS, Kim YK.	Microorganisms	2022	10.3390/microorganisms10091833	Pubmed	2024-05-18	"Western diet" AND "colorectal cancer" AND effect
52	37316089	The preventive and therapeutic effects of anthocyanins on colorectal cancer: A comprehensive review based on up-to-date experimental studies	Nascimento RPD, Machado APDF.	Food Res Int	2023	10.1016/j.foodres.2023.113028	Pubmed	2024-05-18	Anthocyanins AND prevention AND "colorectal cancer"
53	37481200	Targeting beta-catenin signaling for prevention of colorectal cancer - Nutraceutical, drug, and dietary options	Iloki Assanga SB, Lewis Luján LM, McCarty MF.	Eur J Pharmacol	2023	10.1016/j.ejphar.2023.175898	Pubmed	2024-05-18	Anthocyanins AND prevention AND "colorectal cancer"
54	37764756	Hibiscus Anthocyanins Extracts Induce Apoptosis by Activating AMP-Activated Protein Kinase in Human Colorectal Cancer Cells	Tsai MC, Chen CC, Tseng TH, Chang YC, Lin YJ, Tsai IN, Wang CC, Wang CJ.	Nutrients	2023	10.3390/nu15183972	Pubmed	2024-05-18	Anthocyanins AND prevention AND "colorectal cancer"
55	36056948	Sirtuin1 (SIRT1) is involved in the anticancer effect of black raspberry anthocyanins in colorectal cancer	Chen L, Li M, Zhou H, Liu Y, Pang W, Ma T, Niu C, Yang Z, Chang AK, Li X, Bi X.	Eur J Nutr	2023	10.1007/s00394-022-02989-7	Pubmed	2024-05-18	Anthocyanins AND prevention AND "colorectal cancer"
56	37764678	Inflammatory and Metabolic Biomarker Assessment in a Randomized Presurgical Trial of Curcumin and Anthocyanin Supplements in Patients with Colorectal Adenomas	Macis D, Briata IM, D'Ecclesiis O, Johansson H, Aristarco V, Buttiron Webber T, Oppezzi M, Gandini S, Bonanni B, DeCensi A.	Nutrients	2023	10.3390/nu15183894	Pubmed	2024-05-18	Anthocyanins AND prevention AND "colorectal cancer"
57	38004099	The Role of Cyanidin-3-O-glucoside in Modulating Oxaliplatin Resistance by Reversing Mesenchymal Phenotype in Colorectal Cancer	Kurter H, Basbinar Y, Ellidokuz H, Calibasi-Kocal G.	Nutrients	2023	10.3390/nu15224705	Pubmed	2024-05-18	Anthocyanins AND prevention AND "colorectal cancer"
58	37151876	Berberine inhibits high fat diet-associated colorectal cancer through modulation of the gut microbiota-mediated lysophosphatidylcholine	Chen H, Ye C, Wu C, Zhang J, Xu L, Wang X, Xu C, Zhang J, Guo Y, Yao Q.	Int J Biol Sci	2023	10.7150/ijbs.81824	Pubmed	2024-05-18	"Western diet" AND "colorectal cancer" AND effect
59	37111185	Sulfur Metabolism of the Gut Microbiome and Colorectal Cancer: The Threat to the Younger Generation	Moon JY, Kye BH, Ko SH, Yoo RN.	Nutrients	2023	10.3390/nu15081966	Pubmed	2024-05-18	"Western diet" AND "colorectal cancer" AND effect
60	37197882	The Effect of Obesity on Gastrointestinal Disease	Shay JES, Singh A.	Gastroenterol Clin North Am	2023	10.1016/j.gtc.2023.03.008	Pubmed	2024-05-18	"Western diet" AND "colorectal cancer" AND effect
61	37468880	Dietary patterns associated with colorectal cancer risk in the Malaysian population: a case-control study with exploratory factor and regression analysis	Abd Rashid AA, Ashari LS, Shafiee NH, Raja Ali RA, Yeong Yeh L, Shahril MR, Jan Mohamed HJ.	BMC Public Health	2023	10.1186/s12889-023-16283-6	Pubmed	2024-05-18	"Western diet" AND "colorectal cancer" AND effect
62	36651990	Substituting meat for mycoprotein reduces genotoxicity and increases the abundance of beneficial microbes in the gut: Mycomeat, a randomised crossover control trial	Farsi DN, Gallegos JL, Koutsidis G, Nelson A, Finnigan TJA, Cheung W, Muñoz-Muñoz JL, Commane DM.	Eur J Nutr	2023	10.1007/s00394-023-03088-x	Pubmed	2024-05-18	"Western diet" AND "colorectal cancer" AND effect
63	36986068	Basal Diet Fed to Recipient Mice Was the Driving Factor for Colitis and Colon Tumorigenesis, despite Fecal Microbiota Transfer from Mice with Severe or Mild Disease	Rodriguez DM, Hintze KJ, Rompato G, Stewart EC, Barton AH, Mortensen-Curtis E, Green PA, Van Wettere AJ, Thomas AJ, Benninghoff AD.	Nutrients	2023	10.3390/nu15061338	Pubmed	2024-05-18	"Western diet" AND "colorectal cancer" AND effect
64	38446808	The Role of Anthocyanins in Alleviating Intestinal Diseases: A Mini Review	Liu Y, Fernandes I, Mateus N, Oliveira H, Han F.	J Agric Food Chem	2024	10.1021/acs.jafc.3c07741	Pubmed	2024-05-18	Anthocyanins AND prevention AND "colorectal cancer"
65	37782382	Combined associations of a healthy lifestyle and body mass index with colorectal cancer recurrence and survival: a cohort study	Barot S, Rantanen P, Nordenvall C, Lindforss U, Hallqvist Everhov Å, Larsson SC, Lindblom A, Liljegren A.	Cancer Causes Control	2024	10.1007/s10552-023-01802-y	Pubmed	2024-05-18	"Western diet" AND "colorectal cancer" AND effect
66	38496007	Acceleration of benzo(a)pyrene-induced colon carcinogenesis by Western diet in a rat model of colon cancer	Harris KL, Harris KJ, Banks LD, Adunyah SE, Ramesh A.	Curr Res Toxicol	2024	10.1016/j.crtox.2024.100162	Pubmed	2024-05-18	"Western diet" AND "colorectal cancer" AND effect
67		Consumo de lácteos y riesgo de cáncer colorrectal: Una revisión de la literatura científica	Carpio K.; Cornejo V.; Leal-Witt M.J.; Durán-Agüero S.	Revista Chilena de Nutriión	2021	10.4067/s0717-75182021000300405	Scielo	2024-05-18	Cancer colorrectal AND dieta
68	30585544	Colorectal cancer: Causes and evidence of chemopreventive treatments	Pérez-Escalante E.; Cariño-Cortés R.; Fernández-Martínez E.; Ortiz M.I.; Muñoz-Pérez V.M.; Sánchez-Crisóstomo I.; Jiménez-ángeles L.	Current Pharmaceutical Biotechnology	2018	10.2174/1389201020666181226112712	Scopus	2024-05-18	"Western diet" AND "colorectal cancer" AND effect
69	29701748	Mlh1 deficiency in normal mouse colon mucosa associates with chromosomally unstable colon cancer	Pussila M.; Törönen P.; Einarsdottir E.; Katayama S.; Krjutškov K.; Holm L.; Kere J.; Peltomäki P.; J.Mäkinen M.; Linden J.; Nyström M.	Carcinogenesis	2018	10.1093/carcin/bgy056	Scopus	2024-05-18	"Western diet" AND "colorectal cancer" AND effect
70		Insights Into the Relationship Between Gut Microbiota and Colorectal Cancer	Mota J.F.; Walter J.; Prado C.M.	Current Colorectal Cancer Reports	2018	10.1007/s11888-018-0419-4	Scopus	2024-05-18	"Western diet" AND "colorectal cancer" AND effect
71	30638072	Role of Heme Iron in the Association Between Red Meat Consumption and Colorectal Cancer	Sasso A.; Latella G.	Nutrition and Cancer	2018	10.1080/01635581.2018.1521441	Scopus	2024-05-18	"Western diet" AND "colorectal cancer" AND effect
72	30220238	Role of omega-3 polyunsaturated fatty acids in preventing gastrointestinal cancers: current status and future perspectives	Lee H.-J.; Han Y.-M.; An J.M.; Kang E.A.; Park Y.J.; Cha J.-Y.; Hahm K.B.	Expert Review of Anticancer Therapy	2018	10.1080/14737140.2018.1524299	Scopus	2024-05-18	"Western diet" AND "colorectal cancer" AND effect
73		Diet and cancer: A dysfunction of the brain	Abramova M.; Singh R.B.; Chibisov S.; Cornelissen G.; Takahashi T.; Singh V.; Pella D.	The Role of Functional Food Security in Global Health	2018	10.1016/B978-0-12-813148-0.00031-1	Scopus	2024-05-18	"Western diet" AND "colorectal cancer" AND effect
74		Chemoprevention and nutrition in colorectal cancer; [Chemoprävention und Ernährungsfaktoren bei Darmkrebs]	Frick A.; Lang M.	Journal fur Gastroenterologische und Hepatologische Erkrankungen	2018	10.1007/s41971-018-0019-9	Scopus	2024-05-18	"Western diet" AND "colorectal cancer" AND effect
75	31087338	Natural flavonoids for the prevention of colon cancer: A comprehensive review of preclinical and clinical studies	Afshari K.; Haddadi N.-S.; Haj-Mirzaian A.; Farzaei M.H.; Rohani M.M.; Akramian F.; Naseri R.; Sureda A.; Ghanaatian N.; Abdolghaffari A.H.	Journal of Cellular Physiology	2019	10.1002/jcp.28777	Scopus	2024-05-18	Anthocyanins AND prevention AND "colorectal cancer"
76	29692252	Epigenetics, nutrition, disease and drug development	Lundstrom K.	Current Drug Discovery Technologies	2019	10.2174/1570163815666180419154954	Scopus	2024-05-18	Anthocyanins AND prevention AND "colorectal cancer"
77		Vinegar of andean berries (Vaccinium meridionale sw): Antioxidant and antiproliferative activity in colon cancer cells sw480; [Vinagre de bayas andinas (Vaccinium meridionale sw): actividad antioxidante y antiproliferativa en células de cáncer de colón sw480]	Zapata Vahos I.C.; Ochoa Agudelo S.; Alzate Arbeláez A.F.; Zapata Zapata A.D.; Rojano B.A.	Vitae	2019	10.17533/udea.vitae.v26n3a02	Scopus	2024-05-18	Anthocyanins AND prevention AND "colorectal cancer"
78		A mediterranean diet mix has chemopreventive effects in a murine model of colorectal cancer modulating apoptosis and the gut microbiota	Piazzi G.; Prossomariti A.; Baldassarre M.; Montagna C.; Vitaglione P.; Fogliano V.; Biagi E.; Candela M.; Brigidi P.; Balbi T.; Munarini A.; Belluzzi A.; Pariali M.; Bazzoli F.; Ricciardiello L.	Frontiers in Oncology	2019	10.3389/fonc.2019.00140	Scopus	2024-05-18	Anthocyanins AND prevention AND "colorectal cancer"
79	30841568	Intake of red and processed meat, use of non-steroid anti-inflammatory drugs, genetic variants and risk of colorectal cancer: A prospective study of the danish “diet, cancer and health” cohort	Andersen V.; Halekoh U.; Tjønneland A.; Vogel U.; Kopp T.I.	International Journal of Molecular Sciences	2019	10.3390/ijms20051121	Scopus	2024-05-18	"Western diet" AND "colorectal cancer" AND effect
80	31185112	Pediatric anti-inflammatory diet	Mascarenhas M.R.	Pediatric Annals	2019	10.3928/19382359-20190515-02	Scopus	2024-05-18	"Western diet" AND "colorectal cancer" AND effect
81	31027304	Xenobiotics formed during food processing: Their relation with the intestinal microbiota and colorectal cancer	Nogacka A.M.; Gómez-Martín M.; Suárez A.; González-Bernardo O.; de los Reyes-Gavilán C.G.; González S.	International Journal of Molecular Sciences	2019	10.3390/ijms20080051	Scopus	2024-05-18	"Western diet" AND "colorectal cancer" AND effect
82	31816977	Dietary factors in the control of gut homeostasis, intestinal stem cells, and colorectal cancer	Francescangeli F.; De Angelis M.L.; Zeuner A.	Nutrients	2019	10.3390/nu11122936	Scopus	2024-05-18	"Western diet" AND "colorectal cancer" AND effect
83	31344966	Phytoestrogens: Dietary intake, bioavailability, and protective mechanisms against colorectal neoproliferative lesions	Viggiani M.T.; Polimeno L.; Di Leo A.; Barone M.	Nutrients	2019	10.3390/nu11081709	Scopus	2024-05-18	"Western diet" AND "colorectal cancer" AND effect
84	30602375	Exosomes of pasteurized milk: Potential pathogens of Western diseases 06 Biological Sciences 0601 Biochemistry and Cell Biology	Melnik B.C.; Schmitz G.	Journal of Translational Medicine	2019	10.1186/s12967-018-1760-8	Scopus	2024-05-18	"Western diet" AND "colorectal cancer" AND effect
85	32704349	Gut microbiome-mediterranean diet interactions in improving host health.	Nagpal R.; Shively C.A.; Register T.C.; Craft S.; Yadav H.	F1000Research	2019	10.12688/F1000RESEARCH.18992.1	Scopus	2024-05-18	"Western diet" AND "colorectal cancer" AND effect
86	30050075	Dietary patterns derived from principal component analysis (PCA) and risk of colorectal cancer: a systematic review and meta-analysis	Garcia-Larsen V.; Morton V.; Norat T.; Moreira A.; Potts J.F.; Reeves T.; Bakolis I.	European Journal of Clinical Nutrition	2019	10.1038/s41430-018-0234-7	Scopus	2024-05-18	"Western diet" AND "colorectal cancer" AND effect
87		Dietary carbohydrate promotes cell survival in cancer via the up-regulation of fat mass and obesity-associated gene expression level	Doaei S.; Gholamalizadeh M.; Akbari M.E.; Akbari S.; Feradova H.; Rahimzadeh G.; Jarrahi A.M.	Malaysian Journal of Medical Sciences	2019	10.21315/mjms2019.26.2.2	Scopus	2024-05-18	"Western diet" AND "colorectal cancer" AND effect
88		Black chokeberry (Aronia melanocarpa)	Pietowska K.; Aebisher D.; Galiniak S.; Podgórski R.; Bartusik-Aebisher D.	The Biochemical Guide to Medicinal Plants	2020		Scopus	2024-05-18	Anthocyanins AND prevention AND "colorectal cancer"
89	32178382	Nutraceutical boom in cancer: Inside the labyrinth of reactive oxygen species	Calvani M.; Pasha A.; Favre C.	International Journal of Molecular Sciences	2020	10.3390/ijms21061936	Scopus	2024-05-18	Anthocyanins AND prevention AND "colorectal cancer"
90	32633239	Comparison of phenolic compounds, antioxidant and cytotoxic activity of extracts prepared from Japanese quince (Chaenomeles japonica L.) leaves	Chojnacka K.; Sosnowska D.; Polka D.; Owczarek K.; Gorlach-Lira K.; Oliveira De Verasa B.; Lewandowska U.	Journal of Physiology and Pharmacology	2020	10.26402/jpp.2020.2.05	Scopus	2024-05-18	Anthocyanins AND prevention AND "colorectal cancer"
91	32911639	Chemopreventive effect of dietary anthocyanins against gastrointestinal cancers: A review of recent advances and perspectives	Dharmawansa K.V.S.; Hoskin D.W.; Vasantha Rupasinghe H.P.	International Journal of Molecular Sciences	2020	10.3390/ijms21186555	Scopus	2024-05-18	Anthocyanins AND prevention AND "colorectal cancer"
92	32503160	Bioactive compounds and their effect on blood pressure—A review	Malinowski B.; Leighton R.I.F.; Hill C.G.; Szandorowski P.; Wiciński M.	Nutrients	2020	10.3390/nu12061659	Scopus	2024-05-18	Anthocyanins AND prevention AND "colorectal cancer"
93		The Therapeutic Potential of Anthocyanins: Current Approaches Based on Their Molecular Mechanism of Action	Salehi B.; Sharifi-Rad J.; Cappellini F.; Reiner Z.; Zorzan D.; Imran M.; Sener B.; Kilic M.; El-Shazly M.; Fahmy N.M.; Al-Sayed E.; Martorell M.; Tonelli C.; Petroni K.; Docea A.O.; Calina D.; Maroyi A.	Frontiers in Pharmacology	2020	10.3389/fphar.2020.01300	Scopus	2024-05-18	Anthocyanins AND prevention AND "colorectal cancer"
94	32600500	Healthy and unhealthy dietary patterns and the risk of chronic disease: An umbrella review of meta-analyses of prospective cohort studies	Jayedi A.; Soltani S.; Abdolshahi A.; Shab-Bidar S.	British Journal of Nutrition	2020	10.1017/S0007114520002330	Scopus	2024-05-18	"Western diet" AND "colorectal cancer" AND effect
95		Lipid regulatory proteins as potential therapeutic targets for ovarian cancer in obese women	Yang J.; Stack M.S.	Cancers	2020	10.3390/cancers12113469	Scopus	2024-05-18	"Western diet" AND "colorectal cancer" AND effect
96		Separating the Empirical Wheat From the Pseudoscientific Chaff: A Critical Review of the Literature Surrounding Glyphosate, Dysbiosis and Wheat-Sensitivity	Barnett J.A.; Gibson D.L.	Frontiers in Microbiology	2020	10.3389/fmicb.2020.556729	Scopus	2024-05-18	"Western diet" AND "colorectal cancer" AND effect
97		Aronia melanocarpa Elliot anthocyanins inhibit colon cancer by regulating glutamine metabolism	Yu W.; Gao J.; Hao R.; Zhang C.; Liu H.; Fan J.; Wei J.	Food Bioscience	2021	10.1016/j.fbio.2021.100910	Scopus	2024-05-18	Anthocyanins AND prevention AND "colorectal cancer"
98	33486151	Ex vivo fecal fermentation of human ileal fluid collected after raspberry consumption modifies (poly)phenolics and modulates genoprotective effects in colonic epithelial cells	Dobani S.; Latimer C.; McDougall G.J.; Allwood J.W.; Pereira-Caro G.; Moreno-Rojas J.M.; Ternan N.G.; Pourshahidi L.K.; Lawther R.; Tuohy K.M.; Del Rio D.; O'Connor G.; Rowland I.; Almutairi T.M.; Crozier A.; Gill C.I.R.	Redox Biology	2021	10.1016/j.redox.2021.101862	Scopus	2024-05-18	Anthocyanins AND prevention AND "colorectal cancer"
99	34768930	Delphinidin and its glycosides’ war on cancer: Preclinical perspectives	Sharma A.; Choi H.-K.; Kim Y.-K.; Lee H.-J.	International Journal of Molecular Sciences	2021	10.3390/ijms222111500	Scopus	2024-05-18	Anthocyanins AND prevention AND "colorectal cancer"
100	33933637	Chemoprevention and therapeutic role of essential oils and phenolic compounds: Modeling tumor microenvironment in glioblastoma	Magalhães M.; Manadas B.; Efferth T.; Cabral C.	Pharmacological Research	2021	10.1016/j.phrs.2021.105638	Scopus	2024-05-18	Anthocyanins AND prevention AND "colorectal cancer"
101	34444893	Punicalagin in cancer prevention—Via signaling pathways targeting	Berdowska I.; Matusiewicz M.; Fecka I.	Nutrients	2021	10.3390/nu13082733	Scopus	2024-05-18	Anthocyanins AND prevention AND "colorectal cancer"
102	33148661	The microbiome and cancer: Creating friendly neighborhoods and removing the foes with in A C	Parida S.; Sharma D.	Cancer Research	2021	10.1158/0008-5472.CAN-20-2629	Scopus	2024-05-18	"Western diet" AND "colorectal cancer" AND effect
103	34611475	Opposing effects of BRCA1 mRNA expression on patient survival in breast and colorectal cancer and variations among African American, Asian, and younger patients	Leaf S.; Carlsen L.; El-Deiry W.S.	Oncotarget	2021	10.18632/ONCOTARGET.28082	Scopus	2024-05-18	"Western diet" AND "colorectal cancer" AND effect
104	34440829	Anti‐obesity drug orlistat alleviates western‐diet‐driven colitis‐associated colon cancer via inhibition of stat3 and nf‐κb‐mediated signaling	Jin B.-R.; Kim H.-J.; Sim S.-A.; Lee M.; An H.-J.	Cells	2021	10.3390/cells10082060	Scopus	2024-05-18	"Western diet" AND "colorectal cancer" AND effect
105	33219329	Rising incidence of early-onset colorectal cancer — a call to action	Akimoto N.; Ugai T.; Zhong R.; Hamada T.; Fujiyoshi K.; Giannakis M.; Wu K.; Cao Y.; Ng K.; Ogino S.	Nature Reviews Clinical Oncology	2021	10.1038/s41571-020-00445-1	Scopus	2024-05-18	"Western diet" AND "colorectal cancer" AND effect
106	33849977	Reframing nutritional microbiota studies to reflect an inherent metabolic flexibility of the human gut: A narrative review focusing on high-fat diets	Sholl J.; Mailing L.J.; Wood T.R.	mBio	2021	10.1128/mBio.00579-21	Scopus	2024-05-18	"Western diet" AND "colorectal cancer" AND effect
107		Obesity and intestinal stem cell susceptibility to carcinogenesis	Pourvali K.; Monji H.	Nutrition and Metabolism	2021	10.1186/s12986-021-00567-y	Scopus	2024-05-18	"Western diet" AND "colorectal cancer" AND effect
108		Flavonoid-based nanomedicines to target tumor microenvironment	Talib W.H.; Abuawad A.; Thiab S.; Alshweiat A.; Mahmod A.I.	OpenNano	2022	10.1016/j.onano.2022.100081	Scopus	2024-05-18	Anthocyanins AND prevention AND "colorectal cancer"
109	36087269	Cancer and apoptosis: The apoptotic activity of plant and marine natural products and their potential as targeted cancer therapeutics	Chaudhry G.-E.-S.; Md Akim A.; Sung Y.Y.; Sifzizul T.M.T.	Frontiers in Pharmacology	2022	10.3389/fphar.2022.842376	Scopus	2024-05-18	Anthocyanins AND prevention AND "colorectal cancer"
110	36179643	Chemopreventive and therapeutic properties of anthocyanins in breast cancer: A comprehensive review	Li W.; Peng C.; Zhaojie L.; Wei W.	Nutrition Research	2022	10.1016/j.nutres.2022.08.005	Scopus	2024-05-18	Anthocyanins AND prevention AND "colorectal cancer"
111	35820317	Plant-derived bioactive compounds in colon cancer treatment: An updated review	Esmeeta A.; Adhikary S.; Dharshnaa V.; Swarnamughi P.; Ummul Maqsummiya Z.; Banerjee A.; Pathak S.; Duttaroy A.K.	Biomedicine and Pharmacotherapy	2022	10.1016/j.biopha.2022.113384	Scopus	2024-05-18	Anthocyanins AND prevention AND "colorectal cancer"
112	36125704	Date Palm as Source of Nutraceuticals for Health Promotion: a Review	Al-Okbi S.Y.	Current Nutrition Reports	2022	10.1007/s13668-022-00437-w	Scopus	2024-05-18	Anthocyanins AND prevention AND "colorectal cancer"
113		Cruciferous Vegetables and Their Bioactive Metabolites: From Prevention to Novel Therapies of Colorectal Cancer	Aǧagündüz D.; Şahin T.O.; Yilmaz B.; Ekenci K.D.; Duyar Özer S.; Capasso R.	Evidence-based Complementary and Alternative Medicine	2022	10.1155/2022/1534083	Scopus	2024-05-18	Anthocyanins AND prevention AND "colorectal cancer"
114		Bioactive Compounds of Winery by-products: Extraction Techniques and their Potential Health Benefits	Chakka A.K.; Babu A.S.	Applied Food Research	2022	10.1016/j.afres.2022.100058	Scopus	2024-05-18	Anthocyanins AND prevention AND "colorectal cancer"
115		Multiple Cancer Combating by Natural Bioactives: A Review	Singh A.; Mishra R.; Mazumder A.; Mazumder R.; Tiwari P.	Current Cancer Therapy Reviews	2022	10.2174/1573394718666220820114240	Scopus	2024-05-18	Anthocyanins AND prevention AND "colorectal cancer"
116	35069592	Potential Role of the Gut Microbiome In Colorectal Cancer Progression	Kim J.; Lee H.K.	Frontiers in Immunology	2022	10.3389/fimmu.2021.807648	Scopus	2024-05-18	"Western diet" AND "colorectal cancer" AND effect
117	35940254	The Microbiome Modifies the Effect of Diet on Colorectal Cancer Incidence	McCormick B.A.; Inadomi J.M.	Gastroenterology	2022	10.1053/j.gastro.2022.07.066	Scopus	2024-05-18	"Western diet" AND "colorectal cancer" AND effect
118	35159219	S-Adenosylmethionine: From the Discovery of Its Inhibition of Tumorigenesis to Its Use as a Therapeutic Agent	Pascale R.M.; Simile M.M.; Calvisi D.F.; Feo C.F.; Feo F.	Cells	2022	10.3390/cells11030409	Scopus	2024-05-18	"Western diet" AND "colorectal cancer" AND effect
119	37481200	Targeting beta-catenin signaling for prevention of colorectal cancer – Nutraceutical, drug, and dietary options	Iloki Assanga S.B.; Lewis Luján L.M.; McCarty M.F.	European Journal of Pharmacology	2023	10.1016/j.ejphar.2023.175898	Scopus	2024-05-18	Anthocyanins AND prevention AND "colorectal cancer"
120		The Pleiotropic Effects of Gut Microbiota in Colorectal Cancer Progression: How to Turn Foes into Friends	Tardito S.; Matis S.; Benelli R.	Cancers	2023	10.3390/cancers15030916	Scopus	2024-05-18	Anthocyanins AND prevention AND "colorectal cancer"
121	35549878	Exploring the Anticancer Potentials of Polyphenols: A Comprehensive Review of Patents in the Last Five Years	Gupta N.; Singh S.; Chauhan D.; Srivastava R.; Singh V.K.	Recent Patents on Anti-Cancer Drug Discovery	2023	10.2174/1574892817666220512220036	Scopus	2024-05-18	Anthocyanins AND prevention AND "colorectal cancer"
122		Effects of Medicinal Plants and Phytochemicals in Nrf2 Pathways during Inflammatory Bowel Diseases and Related Colorectal Cancer: A Comprehensive Review	Laurindo L.F.; de Maio M.C.; Minniti G.; de Góes Corrêa N.; Barbalho S.M.; Quesada K.; Guiguer E.L.; Sloan K.P.; Detregiachi C.R.P.; Araújo A.C.; de Alvares Goulart R.	Metabolites	2023	10.3390/metabo13020243	Scopus	2024-05-18	Anthocyanins AND prevention AND "colorectal cancer"
123	36642873	Therapeutic Potential of Herbal Medicine against Non-alcoholic Fatty Liver Disease	Pourali G.; Hosseini Z.S.; Maftooh M.; Nazari E.; Khazaei M.; Nassiri M.; Hassanian S.M.; Ghayour-Mobarhan M.; Ferns G.A.; Kiani M.A.; Avan A.	Current Drug Targets	2023	10.2174/1389450124666230113150116	Scopus	2024-05-18	Anthocyanins AND prevention AND "colorectal cancer"
124	36925459	Early-onset colorectal cancer: A review of current knowledge	Saraiva M.R.; Rosa I.; Claro I.	World Journal of Gastroenterology	2023	10.3748/wjg.v29.i8.1289	Scopus	2024-05-18	"Western diet" AND "colorectal cancer" AND effect
125		Linolenic acid could modulate the pathomechanism related to colorectal cancer	Abedpoor N.; Hajibabaie F.; Zare M.-S.; Safavi K.	Properties and Uses of Linolenic Acid	2023		Scopus	2024-05-18	"Western diet" AND "colorectal cancer" AND effect
126	37686892	Post-Diagnosis Dietary Patterns among Cancer Survivors in Relation to All-Cause Mortality and Cancer-Specific Mortality: A Systematic Review and Meta-Analysis of Cohort Studies	Spei M.-E.; Bellos I.; Samoli E.; Benetou V.	Nutrients	2023	10.3390/nu15173860	Scopus	2024-05-18	"Western diet" AND "colorectal cancer" AND effect
127	37468880	Dietary patterns associated with colorectal cancer risk in the Malaysian population: a case–control study with exploratory factor and regression analysis	Abd Rashid A.A.; Ashari L.S.; Shafiee N.H.; Raja Ali R.A.; Yeong Yeh L.; Shahril M.R.; Jan Mohamed H.J.	BMC Public Health	2023	10.1186/s12889-023-16283-6	Scopus	2024-05-18	"Western diet" AND "colorectal cancer" AND effect
128		Grape Processing Waste: Effects on Inflammatory Bowel Disease and Colorectal Cancer	Laurindo L.F.; Direito R.; Bueno Otoboni A.M.M.; Goulart R.A.; Quesada K.; Barbalho S.M.	Food Reviews International	2024	10.1080/87559129.2023.2168281	Scopus	2024-05-18	Anthocyanins AND prevention AND "colorectal cancer"
129	38417241	Rubus Occidentalis and its bioactive compounds against cancer: From molecular mechanisms to translational advances	Wang G.; Su H.; Guo Z.; Li H.; Jiang Z.; Cao Y.; Li C.	Phytomedicine	2024	10.1016/j.phymed.2023.155029	Scopus	2024-05-18	Anthocyanins AND prevention AND "colorectal cancer"

## Sheet: After excluded based on titlesa
	PMID	Title	Authors	Journal/Book	Publication Year	DOI	Base de datos	Fecha	Ecuación de busqueda
	29096565	Dietary components that counteract the increased risk of colorectal cancer related to red meat consumption	Sasso A, Latella G.	Int J Food Sci Nutr	2018	10.1080/09637486.2017.1393503	Pubmed	2024-05-18	"Western diet" AND "colorectal cancer" AND effect
1	32093192	Consumption of the Total Western Diet Promotes Colitis and Inflammation-Associated Colorectal Cancer in Mice	Benninghoff AD, Hintze KJ, Monsanto SP, Rodriguez DM, Hunter AH, Phatak S, Pestka JJ, Wettere AJV, Ward RE.	Nutrients	2020	10.3390/nu12020544	Pubmed	2024-05-18	"Western diet" AND "colorectal cancer" AND effect
2	33172410	Western influenced lifestyle and Kv2.1 association as predicted biomarkers for Tunisian colorectal cancer	Barbirou M, Woldu HG, Sghaier I, Bedoui SA, Mokrani A, Aami R, Mezlini A, Yacoubi-Loueslati B, Tonellato PJ, Bouhaouala-Zahar B.	BMC Cancer	2020	10.1186/s12885-020-07605-7	Pubmed	2024-05-18	"Western diet" AND "colorectal cancer" AND effect
3	33401525	Dietary Factors Modulating Colorectal Carcinogenesis	Vernia F, Longo S, Stefanelli G, Viscido A, Latella G.	Nutrients	2021	10.3390/nu13010143	Pubmed	2024-05-18	"Western diet" AND "colorectal cancer" AND effect
4	34060626	Western lifestyle as a driver of dysbiosis in colorectal cancer	Foegeding NJ, Jones ZS, Byndloss MX.	Dis Model Mech	2021	10.1242/dmm.049051	Pubmed	2024-05-18	"Western diet" AND "colorectal cancer" AND effect
5	33136160	Comprehensive Assessment of Diet Quality and Risk of Precursors of Early-Onset Colorectal Cancer	Zheng X, Hur J, Nguyen LH, Liu J, Song M, Wu K, Smith-Warner SA, Ogino S, Willett WC, Chan AT, Giovannucci E, Cao Y.	J Natl Cancer Inst	2021	10.1093/jnci/djaa164	Pubmed	2024-05-18	"Western diet" AND "colorectal cancer" AND effect
6	34869313	Dietary Patterns and Associated Microbiome Changes that Promote Oncogenesis	Ibragimova S, Ramachandran R, Ali FR, Lipovich L, Ho SB.	Front Cell Dev Biol	2021	10.3389/fcell.2021.725821	Pubmed	2024-05-18	"Western diet" AND "colorectal cancer" AND effect
7	34229259	Intake of processed meat, but not sodium, is associated with risk of colorectal cancer: Evidence from a large prospective cohort and two-sample Mendelian randomization	Feng Q, Wong SH, Zheng J, Yang Q, Sung JJ, Tsoi KK.	Clin Nutr	2021	10.1016/j.clnu.2021.05.036	Pubmed	2024-05-18	"Western diet" AND "colorectal cancer" AND effect
8	35757246	Diet as a Risk Factor for Early-Onset Colorectal Adenoma and Carcinoma: A Systematic Review	Carroll KL, Frugé AD, Heslin MJ, Lipke EA, Greene MW.	Front Nutr	2022	10.3389/fnut.2022.896330	Pubmed	2024-05-18	"Western diet" AND "colorectal cancer" AND effect
9	36558431	Dietary Supplementation with Black Raspberries Altered the Gut Microbiome Composition in a Mouse Model of Colitis-Associated Colorectal Cancer, although with Differing Effects for a Healthy versus a Western Basal Diet	Rodriguez DM, Hintze KJ, Rompato G, Wettere AJV, Ward RE, Phatak S, Neal C, Armbrust T, Stewart EC, Thomas AJ, Benninghoff AD.	Nutrients	2022	10.3390/nu14245270	Pubmed	2024-05-18	"Western diet" AND "colorectal cancer" AND effect
10	35956262	Adherence to the Western, Prudent and Mediterranean Dietary Patterns and Colorectal Cancer Risk: Findings from the Spanish Cohort of the European Prospective Investigation into Cancer and Nutrition (EPIC-Spain)	Castelló A, Rodríguez-Barranco M, Fernández de Larrea N, Jakszyn P, Dorronsoro A, Amiano P, Chirlaque MD, Colorado-Yohar S, Guevara M, Moreno-Iribas C, Pollán M, Sánchez MJ.	Nutrients	2022	10.3390/nu14153085	Pubmed	2024-05-18	"Western diet" AND "colorectal cancer" AND effect
11	37111185	Sulfur Metabolism of the Gut Microbiome and Colorectal Cancer: The Threat to the Younger Generation	Moon JY, Kye BH, Ko SH, Yoo RN.	Nutrients	2023	10.3390/nu15081966	Pubmed	2024-05-18	"Western diet" AND "colorectal cancer" AND effect
12	37468880	Dietary patterns associated with colorectal cancer risk in the Malaysian population: a case-control study with exploratory factor and regression analysis	Abd Rashid AA, Ashari LS, Shafiee NH, Raja Ali RA, Yeong Yeh L, Shahril MR, Jan Mohamed HJ.	BMC Public Health	2023	10.1186/s12889-023-16283-6	Pubmed	2024-05-18	"Western diet" AND "colorectal cancer" AND effect
13	37782382	Combined associations of a healthy lifestyle and body mass index with colorectal cancer recurrence and survival: a cohort study	Barot S, Rantanen P, Nordenvall C, Lindforss U, Hallqvist Everhov Å, Larsson SC, Lindblom A, Liljegren A.	Cancer Causes Control	2024	10.1007/s10552-023-01802-y	Pubmed	2024-05-18	"Western diet" AND "colorectal cancer" AND effect
14	30585544	Colorectal cancer: Causes and evidence of chemopreventive treatments	Pérez-Escalante E.; Cariño-Cortés R.; Fernández-Martínez E.; Ortiz M.I.; Muñoz-Pérez V.M.; Sánchez-Crisóstomo I.; Jiménez-ángeles L.	Current Pharmaceutical Biotechnology	2018	10.2174/1389201020666181226112712	Scopus	2024-05-18	"Western diet" AND "colorectal cancer" AND effect
15		Insights Into the Relationship Between Gut Microbiota and Colorectal Cancer	Mota J.F.; Walter J.; Prado C.M.	Current Colorectal Cancer Reports	2018	10.1007/s11888-018-0419-4	Scopus	2024-05-18	"Western diet" AND "colorectal cancer" AND effect
16	30638072	Role of Heme Iron in the Association Between Red Meat Consumption and Colorectal Cancer	Sasso A.; Latella G.	Nutrition and Cancer	2018	10.1080/01635581.2018.1521441	Scopus	2024-05-18	"Western diet" AND "colorectal cancer" AND effect
17	30220238	Role of omega-3 polyunsaturated fatty acids in preventing gastrointestinal cancers: current status and future perspectives	Lee H.-J.; Han Y.-M.; An J.M.; Kang E.A.; Park Y.J.; Cha J.-Y.; Hahm K.B.	Expert Review of Anticancer Therapy	2018	10.1080/14737140.2018.1524299	Scopus	2024-05-18	"Western diet" AND "colorectal cancer" AND effect
18	30841568	Intake of red and processed meat, use of non-steroid anti-inflammatory drugs, genetic variants and risk of colorectal cancer: A prospective study of the danish “diet, cancer and health” cohort	Andersen V.; Halekoh U.; Tjønneland A.; Vogel U.; Kopp T.I.	International Journal of Molecular Sciences	2019	10.3390/ijms20051121	Scopus	2024-05-18	"Western diet" AND "colorectal cancer" AND effect
19	31816977	Dietary factors in the control of gut homeostasis, intestinal stem cells, and colorectal cancer	Francescangeli F.; De Angelis M.L.; Zeuner A.	Nutrients	2019	10.3390/nu11122936	Scopus	2024-05-18	"Western diet" AND "colorectal cancer" AND effect
20	30050075	Dietary patterns derived from principal component analysis (PCA) and risk of colorectal cancer: a systematic review and meta-analysis	Garcia-Larsen V.; Morton V.; Norat T.; Moreira A.; Potts J.F.; Reeves T.; Bakolis I.	European Journal of Clinical Nutrition	2019	10.1038/s41430-018-0234-7	Scopus	2024-05-18	"Western diet" AND "colorectal cancer" AND effect
21	32600500	Healthy and unhealthy dietary patterns and the risk of chronic disease: An umbrella review of meta-analyses of prospective cohort studies	Jayedi A.; Soltani S.; Abdolshahi A.; Shab-Bidar S.	British Journal of Nutrition	2020	10.1017/S0007114520002330	Scopus	2024-05-18	"Western diet" AND "colorectal cancer" AND effect
22	34611475	Opposing effects of BRCA1 mRNA expression on patient survival in breast and colorectal cancer and variations among African American, Asian, and younger patients	Leaf S.; Carlsen L.; El-Deiry W.S.	Oncotarget	2021	10.18632/ONCOTARGET.28082	Scopus	2024-05-18	"Western diet" AND "colorectal cancer" AND effect
23	34440829	Anti‐obesity drug orlistat alleviates western‐diet‐driven colitis‐associated colon cancer via inhibition of stat3 and nf‐κb‐mediated signaling	Jin B.-R.; Kim H.-J.; Sim S.-A.; Lee M.; An H.-J.	Cells	2021	10.3390/cells10082060	Scopus	2024-05-18	"Western diet" AND "colorectal cancer" AND effect
24	33219329	Rising incidence of early-onset colorectal cancer — a call to action	Akimoto N.; Ugai T.; Zhong R.; Hamada T.; Fujiyoshi K.; Giannakis M.; Wu K.; Cao Y.; Ng K.; Ogino S.	Nature Reviews Clinical Oncology	2021	10.1038/s41571-020-00445-1	Scopus	2024-05-18	"Western diet" AND "colorectal cancer" AND effect
25	33849977	Reframing nutritional microbiota studies to reflect an inherent metabolic flexibility of the human gut: A narrative review focusing on high-fat diets	Sholl J.; Mailing L.J.; Wood T.R.	mBio	2021	10.1128/mBio.00579-21	Scopus	2024-05-18	"Western diet" AND "colorectal cancer" AND effect
26	36925459	Early-onset colorectal cancer: A review of current knowledge	Saraiva M.R.; Rosa I.; Claro I.	World Journal of Gastroenterology	2023	10.3748/wjg.v29.i8.1289	Scopus	2024-05-18	"Western diet" AND "colorectal cancer" AND effect
27		Linolenic acid could modulate the pathomechanism related to colorectal cancer	Abedpoor N.; Hajibabaie F.; Zare M.-S.; Safavi K.	Properties and Uses of Linolenic Acid	2023		Scopus	2024-05-18	"Western diet" AND "colorectal cancer" AND effect
28	37468880	Dietary patterns associated with colorectal cancer risk in the Malaysian population: a case–control study with exploratory factor and regression analysis	Abd Rashid A.A.; Ashari L.S.; Shafiee N.H.; Raja Ali R.A.; Yeong Yeh L.; Shahril M.R.; Jan Mohamed H.J.	BMC Public Health	2023	10.1186/s12889-023-16283-6	Scopus	2024-05-18	"Western diet" AND "colorectal cancer" AND effect
29	29494510	Functional Anthocyanin-Rich Sausages Diminish Colorectal Cancer in an Animal Model and Reduce Pro-Inflammatory Bacteria in the Intestinal Microbiota	Fernández J, García L, Monte J, Villar CJ, Lombó F.	Genes (Basel)	2018	10.3390/genes9030133	Pubmed	2024-05-18	Anthocyanins AND prevention AND "colorectal cancer"
30	30136591	An update on dietary consideration in inflammatory bowel disease: anthocyanins and more	Farzaei MH, El-Senduny FF, Momtaz S, Parvizi F, Iranpanah A, Tewari D, Naseri R, Abdolghaffari AH, Rezaei N.	Expert Rev Gastroenterol Hepatol	2018	10.1080/17474124.2018.1513322	Pubmed	2024-05-18	Anthocyanins AND prevention AND "colorectal cancer"
31	31830892	The Prevention and Inhibition Effect of Anthocyanins on Colorectal Cancer	Zhao X, Feng P, He W, Du X, Chen C, Suo L, Liang M, Zhang N, Na A, Zhang Y.	Curr Pharm Des	2019	10.2174/1381612825666191212105145	Pubmed	2024-05-18	Anthocyanins AND prevention AND "colorectal cancer"
32	28799785	Anthocyanins/anthocyanidins and colorectal cancer: What is behind the scenes?	de Sousa Moraes LF, Sun X, Peluzio MDCG, Zhu MJ.	Crit Rev Food Sci Nutr	2019	10.1080/10408398.2017.1357533	Pubmed	2024-05-18	Anthocyanins AND prevention AND "colorectal cancer"
33	31281255	Anthocyanins in Colorectal Cancer Prevention. A Systematic Review of the Literature in Search of Molecular Oncotargets	Medic N, Tramer F, Passamonti S.	Front Pharmacol	2019	10.3389/fphar.2019.00675	Pubmed	2024-05-18	Anthocyanins AND prevention AND "colorectal cancer"
34	30589398	Anthocyanin Consumption and Risk of Colorectal Cancer: A Meta-Analysis of Observational Studies	Wang X, Yang DY, Yang LQ, Zhao WZ, Cai LY, Shi HP.	J Am Coll Nutr	2019	10.1080/07315724.2018.1531084	Pubmed	2024-05-18	Anthocyanins AND prevention AND "colorectal cancer"
35	31331573	Dietary intake of polyphenols and risk of colorectal cancer and adenoma-A case-control study from Iran	Bahrami A, Jafari S, Rafiei P, Beigrezaei S, Sadeghi A, Hekmatdoost A, Rashidkhani B, Hejazi E.	Complement Ther Med	2019	10.1016/j.ctim.2019.04.011	Pubmed	2024-05-18	Anthocyanins AND prevention AND "colorectal cancer"
36	30375302	Up-regulation of miR-24-1-5p is involved in the chemoprevention of colorectal cancer by black raspberry anthocyanins	Zhang H, Guo J, Mao L, Li Q, Guo M, Mu T, Zhang Q, Bi X.	Br J Nutr	2019	10.1017/S0007114518003136	Pubmed	2024-05-18	Anthocyanins AND prevention AND "colorectal cancer"
37	31796466	Chemoprevention of Colorectal Cancer by Anthocyanidins and Mitigation of Metabolic Shifts Induced by Dysbiosis of the Gut Microbiome	Mudd AM, Gu T, Munagala R, Jeyabalan J, Egilmez NK, Gupta RC.	Cancer Prev Res (Phila)	2020	10.1158/1940-6207.CAPR-19-0362	Pubmed	2024-05-18	Anthocyanins AND prevention AND "colorectal cancer"
38	31763724	Upregulation of DKK3 by miR-483-3p plays an important role in the chemoprevention of colorectal cancer mediated by black raspberry anthocyanins	Guo J, Yang Z, Zhou H, Yue J, Mu T, Zhang Q, Bi X.	Mol Carcinog	2020	10.1002/mc.23138	Pubmed	2024-05-18	Anthocyanins AND prevention AND "colorectal cancer"
39	33016000	Anthocyanins from Aronia melanocarpa Induce Apoptosis in Caco-2 Cells through Wnt/β-Catenin Signaling Pathway	Wei J, Yu W, Hao R, Fan J, Gao J.	Chem Biodivers	2020	10.1002/cbdv.202000654	Pubmed	2024-05-18	Anthocyanins AND prevention AND "colorectal cancer"
40	34679735	Anthocyanins in Colorectal Cancer Prevention Review	Shi N, Chen X, Chen T.	Antioxidants (Basel)	2021	10.3390/antiox10101600	Pubmed	2024-05-18	Anthocyanins AND prevention AND "colorectal cancer"
41	34926717	Berry anthocyanidins inhibit intestinal polyps and colon tumors by modulation of Src, EGFR and the colon inflammatory environment	Mudd AM, Gu T, Munagala R, Jeyabalan J, Fraig M, Egilmez NK, Gupta RC.	Oncoscience	2021	10.18632/oncoscience.548	Pubmed	2024-05-18	Anthocyanins AND prevention AND "colorectal cancer"
42	36364779	Flavonoid Intake in Relation to Colorectal Cancer Risk and Blood Bacterial DNA	Speciani MC, Cintolo M, Marino M, Oren M, Fiori F, Gargari G, Riso P, Ciafardini C, Mascaretti F, Parpinel M, Airoldi A, Vangeli M, Leone P, Cantù P, Lagiou P, Del Bo' C, Vecchi M, Carnevali P, Oreggia B, Guglielmetti S, Bonzi R, Bonato G, Ferraroni M, La Vecchia C, Penagini R, Mutignani M, Rossi M.	Nutrients	2022	10.3390/nu14214516	Pubmed	2024-05-18	Anthocyanins AND prevention AND "colorectal cancer"
43	36045438	Modification of Diet to Reduce the Stemness and Tumorigenicity of Murine and Human Intestinal Cells	May S, Greenow KR, Higgins AT, Derrick AV, Taylor E, Pan P, Konstantinou M, Nixon C, Wooley TE, Sansom OJ, Wang LS, Parry L.	Mol Nutr Food Res	2022	10.1002/mnfr.202200234	Pubmed	2024-05-18	Anthocyanins AND prevention AND "colorectal cancer"
44	35419306	Protocatechuic Acid, a Gut Bacterial Metabolite of Black Raspberries, Inhibits Adenoma Development and Alters Gut Microbiome Profiles in Apc (Min/+) Mice	Dong A, Lin CW, Echeveste CE, Huang YW, Oshima K, Yearsley M, Chen X, Yu J, Wang LS.	J Cancer Prev	2022	10.15430/JCP.2022.27.1.50	Pubmed	2024-05-18	Anthocyanins AND prevention AND "colorectal cancer"
45	37316089	The preventive and therapeutic effects of anthocyanins on colorectal cancer: A comprehensive review based on up-to-date experimental studies	Nascimento RPD, Machado APDF.	Food Res Int	2023	10.1016/j.foodres.2023.113028	Pubmed	2024-05-18	Anthocyanins AND prevention AND "colorectal cancer"
46	37481200	Targeting beta-catenin signaling for prevention of colorectal cancer - Nutraceutical, drug, and dietary options	Iloki Assanga SB, Lewis Luján LM, McCarty MF.	Eur J Pharmacol	2023	10.1016/j.ejphar.2023.175898	Pubmed	2024-05-18	Anthocyanins AND prevention AND "colorectal cancer"
47	37764756	Hibiscus Anthocyanins Extracts Induce Apoptosis by Activating AMP-Activated Protein Kinase in Human Colorectal Cancer Cells	Tsai MC, Chen CC, Tseng TH, Chang YC, Lin YJ, Tsai IN, Wang CC, Wang CJ.	Nutrients	2023	10.3390/nu15183972	Pubmed	2024-05-18	Anthocyanins AND prevention AND "colorectal cancer"
48	36056948	Sirtuin1 (SIRT1) is involved in the anticancer effect of black raspberry anthocyanins in colorectal cancer	Chen L, Li M, Zhou H, Liu Y, Pang W, Ma T, Niu C, Yang Z, Chang AK, Li X, Bi X.	Eur J Nutr	2023	10.1007/s00394-022-02989-7	Pubmed	2024-05-18	Anthocyanins AND prevention AND "colorectal cancer"
49	38446808	The Role of Anthocyanins in Alleviating Intestinal Diseases: A Mini Review	Liu Y, Fernandes I, Mateus N, Oliveira H, Han F.	J Agric Food Chem	2024	10.1021/acs.jafc.3c07741	Pubmed	2024-05-18	Anthocyanins AND prevention AND "colorectal cancer"
50	31087338	Natural flavonoids for the prevention of colon cancer: A comprehensive review of preclinical and clinical studies	Afshari K.; Haddadi N.-S.; Haj-Mirzaian A.; Farzaei M.H.; Rohani M.M.; Akramian F.; Naseri R.; Sureda A.; Ghanaatian N.; Abdolghaffari A.H.	Journal of Cellular Physiology	2019	10.1002/jcp.28777	Scopus	2024-05-18	Anthocyanins AND prevention AND "colorectal cancer"
51		Vinegar of andean berries (Vaccinium meridionale sw): Antioxidant and antiproliferative activity in colon cancer cells sw480; [Vinagre de bayas andinas (Vaccinium meridionale sw): actividad antioxidante y antiproliferativa en células de cáncer de colón sw480]	Zapata Vahos I.C.; Ochoa Agudelo S.; Alzate Arbeláez A.F.; Zapata Zapata A.D.; Rojano B.A.	Vitae	2019	10.17533/udea.vitae.v26n3a02	Scopus	2024-05-18	Anthocyanins AND prevention AND "colorectal cancer"
52		A mediterranean diet mix has chemopreventive effects in a murine model of colorectal cancer modulating apoptosis and the gut microbiota	Piazzi G.; Prossomariti A.; Baldassarre M.; Montagna C.; Vitaglione P.; Fogliano V.; Biagi E.; Candela M.; Brigidi P.; Balbi T.; Munarini A.; Belluzzi A.; Pariali M.; Bazzoli F.; Ricciardiello L.	Frontiers in Oncology	2019	10.3389/fonc.2019.00140	Scopus	2024-05-18	Anthocyanins AND prevention AND "colorectal cancer"
53	32911639	Chemopreventive effect of dietary anthocyanins against gastrointestinal cancers: A review of recent advances and perspectives	Dharmawansa K.V.S.; Hoskin D.W.; Vasantha Rupasinghe H.P.	International Journal of Molecular Sciences	2020	10.3390/ijms21186555	Scopus	2024-05-18	Anthocyanins AND prevention AND "colorectal cancer"
54		The Therapeutic Potential of Anthocyanins: Current Approaches Based on Their Molecular Mechanism of Action	Salehi B.; Sharifi-Rad J.; Cappellini F.; Reiner Z.; Zorzan D.; Imran M.; Sener B.; Kilic M.; El-Shazly M.; Fahmy N.M.; Al-Sayed E.; Martorell M.; Tonelli C.; Petroni K.; Docea A.O.; Calina D.; Maroyi A.	Frontiers in Pharmacology	2020	10.3389/fphar.2020.01300	Scopus	2024-05-18	Anthocyanins AND prevention AND "colorectal cancer"
55		Aronia melanocarpa Elliot anthocyanins inhibit colon cancer by regulating glutamine metabolism	Yu W.; Gao J.; Hao R.; Zhang C.; Liu H.; Fan J.; Wei J.	Food Bioscience	2021	10.1016/j.fbio.2021.100910	Scopus	2024-05-18	Anthocyanins AND prevention AND "colorectal cancer"
56	33486151	Ex vivo fecal fermentation of human ileal fluid collected after raspberry consumption modifies (poly)phenolics and modulates genoprotective effects in colonic epithelial cells	Dobani S.; Latimer C.; McDougall G.J.; Allwood J.W.; Pereira-Caro G.; Moreno-Rojas J.M.; Ternan N.G.; Pourshahidi L.K.; Lawther R.; Tuohy K.M.; Del Rio D.; O'Connor G.; Rowland I.; Almutairi T.M.; Crozier A.; Gill C.I.R.	Redox Biology	2021	10.1016/j.redox.2021.101862	Scopus	2024-05-18	Anthocyanins AND prevention AND "colorectal cancer"
57	34444893	Punicalagin in cancer prevention—Via signaling pathways targeting	Berdowska I.; Matusiewicz M.; Fecka I.	Nutrients	2021	10.3390/nu13082733	Scopus	2024-05-18	Anthocyanins AND prevention AND "colorectal cancer"
58		Cruciferous Vegetables and Their Bioactive Metabolites: From Prevention to Novel Therapies of Colorectal Cancer	Aǧagündüz D.; Şahin T.O.; Yilmaz B.; Ekenci K.D.; Duyar Özer S.; Capasso R.	Evidence-based Complementary and Alternative Medicine	2022	10.1155/2022/1534083	Scopus	2024-05-18	Anthocyanins AND prevention AND "colorectal cancer"
59		Bioactive Compounds of Winery by-products: Extraction Techniques and their Potential Health Benefits	Chakka A.K.; Babu A.S.	Applied Food Research	2022	10.1016/j.afres.2022.100058	Scopus	2024-05-18	Anthocyanins AND prevention AND "colorectal cancer"
60		Multiple Cancer Combating by Natural Bioactives: A Review	Singh A.; Mishra R.; Mazumder A.; Mazumder R.; Tiwari P.	Current Cancer Therapy Reviews	2022	10.2174/1573394718666220820114240	Scopus	2024-05-18	Anthocyanins AND prevention AND "colorectal cancer"
61	37481200	Targeting beta-catenin signaling for prevention of colorectal cancer – Nutraceutical, drug, and dietary options	Iloki Assanga S.B.; Lewis Luján L.M.; McCarty M.F.	European Journal of Pharmacology	2023	10.1016/j.ejphar.2023.175898	Scopus	2024-05-18	Anthocyanins AND prevention AND "colorectal cancer"
62	35549878	Exploring the Anticancer Potentials of Polyphenols: A Comprehensive Review of Patents in the Last Five Years	Gupta N.; Singh S.; Chauhan D.; Srivastava R.; Singh V.K.	Recent Patents on Anti-Cancer Drug Discovery	2023	10.2174/1574892817666220512220036	Scopus	2024-05-18	Anthocyanins AND prevention AND "colorectal cancer"
63		Effects of Medicinal Plants and Phytochemicals in Nrf2 Pathways during Inflammatory Bowel Diseases and Related Colorectal Cancer: A Comprehensive Review	Laurindo L.F.; de Maio M.C.; Minniti G.; de Góes Corrêa N.; Barbalho S.M.; Quesada K.; Guiguer E.L.; Sloan K.P.; Detregiachi C.R.P.; Araújo A.C.; de Alvares Goulart R.	Metabolites	2023	10.3390/metabo13020243	Scopus	2024-05-18	Anthocyanins AND prevention AND "colorectal cancer"
64		Grape Processing Waste: Effects on Inflammatory Bowel Disease and Colorectal Cancer	Laurindo L.F.; Direito R.; Bueno Otoboni A.M.M.; Goulart R.A.; Quesada K.; Barbalho S.M.	Food Reviews International	2024	10.1080/87559129.2023.2168281	Scopus	2024-05-18	Anthocyanins AND prevention AND "colorectal cancer"
65	38417241	Rubus Occidentalis and its bioactive compounds against cancer: From molecular mechanisms to translational advances	Wang G.; Su H.; Guo Z.; Li H.; Jiang Z.; Cao Y.; Li C.	Phytomedicine	2024	10.1016/j.phymed.2023.155029	Scopus	2024-05-18	Anthocyanins AND prevention AND "colorectal cancer"
66		Consumo de lácteos y riesgo de cáncer colorrectal: Una revisión de la literatura científica	Carpio K.; Cornejo V.; Leal-Witt M.J.; Durán-Agüero S.	Revista Chilena de Nutriión	2021	10.4067/s0717-75182021000300405	Scielo	2024-05-18	Cancer colorrectal AND dieta

## Sheet: Selected original articles (n=1
	PMID	Title	Authors	Journal/Book	Publication Year	DOI	Base de datos	Fecha	Ecuación de busqueda
1	32093192	Consumption of the Total Western Diet Promotes Colitis and Inflammation-Associated Colorectal Cancer in Mice	Benninghoff AD, Hintze KJ, Monsanto SP, Rodriguez DM, Hunter AH, Phatak S, Pestka JJ, Wettere AJV, Ward RE.	Nutrients	2020	10.3390/nu12020544	Pubmed	2024-05-18	"Western diet" AND "colorectal cancer" AND effect
2	34229259	Intake of processed meat, but not sodium, is associated with risk of colorectal cancer: Evidence from a large prospective cohort and two-sample Mendelian randomization	Feng Q, Wong SH, Zheng J, Yang Q, Sung JJ, Tsoi KK.	Clin Nutr	2021	10.1016/j.clnu.2021.05.036	Pubmed	2024-05-18	"Western diet" AND "colorectal cancer" AND effect
3	36558431	Dietary Supplementation with Black Raspberries Altered the Gut Microbiome Composition in a Mouse Model of Colitis-Associated Colorectal Cancer, although with Differing Effects for a Healthy versus a Western Basal Diet	Rodriguez DM, Hintze KJ, Rompato G, Wettere AJV, Ward RE, Phatak S, Neal C, Armbrust T, Stewart EC, Thomas AJ, Benninghoff AD.	Nutrients	2022	10.3390/nu14245270	Pubmed	2024-05-18	"Western diet" AND "colorectal cancer" AND effect
4	35956262	Adherence to the Western, Prudent and Mediterranean Dietary Patterns and Colorectal Cancer Risk: Findings from the Spanish Cohort of the European Prospective Investigation into Cancer and Nutrition (EPIC-Spain)	Castelló A, Rodríguez-Barranco M, Fernández de Larrea N, Jakszyn P, Dorronsoro A, Amiano P, Chirlaque MD, Colorado-Yohar S, Guevara M, Moreno-Iribas C, Pollán M, Sánchez MJ.	Nutrients	2022	10.3390/nu14153085	Pubmed	2024-05-18	"Western diet" AND "colorectal cancer" AND effect
5	37468880	Dietary patterns associated with colorectal cancer risk in the Malaysian population: a case-control study with exploratory factor and regression analysis	Abd Rashid AA, Ashari LS, Shafiee NH, Raja Ali RA, Yeong Yeh L, Shahril MR, Jan Mohamed HJ.	BMC Public Health	2023	10.1186/s12889-023-16283-6	Pubmed	2024-05-18	"Western diet" AND "colorectal cancer" AND effect
6	30841568	Intake of red and processed meat, use of non-steroid anti-inflammatory drugs, genetic variants and risk of colorectal cancer: A prospective study of the danish “diet, cancer and health” cohort	Andersen V.; Halekoh U.; Tjønneland A.; Vogel U.; Kopp T.I.	International Journal of Molecular Sciences	2019	10.3390/ijms20051121	Scopus	2024-05-18	"Western diet" AND "colorectal cancer" AND effect
7	29494510	Functional Anthocyanin-Rich Sausages Diminish Colorectal Cancer in an Animal Model and Reduce Pro-Inflammatory Bacteria in the Intestinal Microbiota	Fernández J, García L, Monte J, Villar CJ, Lombó F.	Genes (Basel)	2018	10.3390/genes9030133	Pubmed	2024-05-18	Anthocyanins AND prevention AND "colorectal cancer"
8	31331573	Dietary intake of polyphenols and risk of colorectal cancer and adenoma-A case-control study from Iran	Bahrami A, Jafari S, Rafiei P, Beigrezaei S, Sadeghi A, Hekmatdoost A, Rashidkhani B, Hejazi E.	Complement Ther Med	2019	10.1016/j.ctim.2019.04.011	Pubmed	2024-05-18	Anthocyanins AND prevention AND "colorectal cancer"
9	33016000	Anthocyanins from Aronia melanocarpa Induce Apoptosis in Caco-2 Cells through Wnt/β-Catenin Signaling Pathway	Wei J, Yu W, Hao R, Fan J, Gao J.	Chem Biodivers	2020	10.1002/cbdv.202000654	Pubmed	2024-05-18	Anthocyanins AND prevention AND "colorectal cancer"
10	34926717	Berry anthocyanidins inhibit intestinal polyps and colon tumors by modulation of Src, EGFR and the colon inflammatory environment	Mudd AM, Gu T, Munagala R, Jeyabalan J, Fraig M, Egilmez NK, Gupta RC.	Oncoscience	2021	10.18632/oncoscience.548	Pubmed	2024-05-18	Anthocyanins AND prevention AND "colorectal cancer"
11	36364779	Flavonoid Intake in Relation to Colorectal Cancer Risk and Blood Bacterial DNA	Speciani MC, Cintolo M, Marino M, Oren M, Fiori F, Gargari G, Riso P, Ciafardini C, Mascaretti F, Parpinel M, Airoldi A, Vangeli M, Leone P, Cantù P, Lagiou P, Del Bo' C, Vecchi M, Carnevali P, Oreggia B, Guglielmetti S, Bonzi R, Bonato G, Ferraroni M, La Vecchia C, Penagini R, Mutignani M, Rossi M.	Nutrients	2022	10.3390/nu14214516	Pubmed	2024-05-18	Anthocyanins AND prevention AND "colorectal cancer"
12	36045438	Modification of Diet to Reduce the Stemness and Tumorigenicity of Murine and Human Intestinal Cells	May S, Greenow KR, Higgins AT, Derrick AV, Taylor E, Pan P, Konstantinou M, Nixon C, Wooley TE, Sansom OJ, Wang LS, Parry L.	Mol Nutr Food Res	2022	10.1002/mnfr.202200234	Pubmed	2024-05-18	Anthocyanins AND prevention AND "colorectal cancer"
13	37764756	Hibiscus Anthocyanins Extracts Induce Apoptosis by Activating AMP-Activated Protein Kinase in Human Colorectal Cancer Cells	Tsai MC, Chen CC, Tseng TH, Chang YC, Lin YJ, Tsai IN, Wang CC, Wang CJ.	Nutrients	2023	10.3390/nu15183972	Pubmed	2024-05-18	Anthocyanins AND prevention AND "colorectal cancer"
14	36056948	Sirtuin1 (SIRT1) is involved in the anticancer effect of black raspberry anthocyanins in colorectal cancer	Chen L, Li M, Zhou H, Liu Y, Pang W, Ma T, Niu C, Yang Z, Chang AK, Li X, Bi X.	Eur J Nutr	2023	10.1007/s00394-022-02989-7	Pubmed	2024-05-18	Anthocyanins AND prevention AND "colorectal cancer"
15		Vinegar of andean berries (Vaccinium meridionale sw): Antioxidant and antiproliferative activity in colon cancer cells sw480; [Vinagre de bayas andinas (Vaccinium meridionale sw): actividad antioxidante y antiproliferativa en células de cáncer de colón sw480]	Zapata Vahos I.C.; Ochoa Agudelo S.; Alzate Arbeláez A.F.; Zapata Zapata A.D.; Rojano B.A.	Vitae	2019	10.17533/udea.vitae.v26n3a02	Scopus	2024-05-18	Anthocyanins AND prevention AND "colorectal cancer"
16		Aronia melanocarpa Elliot anthocyanins inhibit colon cancer by regulating glutamine metabolism	Yu W.; Gao J.; Hao R.; Zhang C.; Liu H.; Fan J.; Wei J.	Food Bioscience	2021	10.1016/j.fbio.2021.100910	Scopus	2024-05-18	Anthocyanins AND prevention AND "colorectal cancer"
